# Supplementary material for: ﻿Taxonomic revision of two dominant Munidopsis species (Decapoda, Anomura, Munidopsidae) from the cold seeps in the northern South China Sea: new records and complementary descriptions
Source: Zookeys. 2025 Nov 26;1261:165–88. doi: 10.3897/zookeys.1261.171276 (PMC12676479; doi:10.3897/zookeys.1261.171276)
Supplement: XML Treatment for Munidopsis ryukyuensis [file zookeys.1261.171276-treatment1.xml]

<!DOCTYPE tp:taxon-treatment
  PUBLIC "-//TaxonX//DTD Taxonomic Treatment Publishing DTD v0 20100105//EN" "tax-treatment-NSO.dtd">
<tp:taxon-treatment xmlns:tp="http://www.plazi.org/taxpub"><tp:treatment-meta><kwd-group><label>Taxon classification</label><kwd>
                  <named-content content-type="kingdom">Animalia</named-content>
                </kwd><kwd>
                  <named-content content-type="order">Decapoda</named-content>
                </kwd><kwd>
                  <named-content content-type="family">Munidopsidae</named-content>
                </kwd></kwd-group><mixed-citation publication-type="journal"><person-group><name><surname>Dong</surname><given-names>Dong</given-names></name><name><surname>Seid</surname><given-names>Charlotte A.</given-names></name><name><surname>Li</surname><given-names>Xinzheng</given-names></name><name><surname>Rouse</surname><given-names>Greg W.</given-names></name></person-group><article-title>﻿Taxonomic revision of two dominant <italic><tp:taxon-name><tp:taxon-name-part taxon-name-part-type="genus" reg="Munidopsis">Munidopsis</tp:taxon-name-part></tp:taxon-name></italic> species (<tp:taxon-name><tp:taxon-name-part taxon-name-part-type="order">Decapoda</tp:taxon-name-part></tp:taxon-name>, <tp:taxon-name><tp:taxon-name-part taxon-name-part-type="infraorder">Anomura</tp:taxon-name-part></tp:taxon-name>, <tp:taxon-name><tp:taxon-name-part taxon-name-part-type="family">Munidopsidae</tp:taxon-name-part></tp:taxon-name>) from the cold seeps in the northern South China Sea: new records and complementary descriptions</article-title><source>Zookeys</source><day>26</day><month>11</month><year>2025</year><volume>1261</volume><fpage>165</fpage><lpage>188</lpage><pub-id pub-id-type="doi">10.3897/zookeys.1261.171276</pub-id></mixed-citation></tp:treatment-meta><tp:nomenclature><label>﻿</label><tp:taxon-name><object-id xmlns:xlink="http://www.w3.org/1999/xlink" content-type="arpha" xlink:type="simple">912ACF51-9E3E-58E6-9E3E-8A26461BDE60</object-id>
                <tp:taxon-name-part taxon-name-part-type="genus" reg="Munidopsis">Munidopsis</tp:taxon-name-part>
                <tp:taxon-name-part taxon-name-part-type="species" reg="ryukyuensis">ryukyuensis</tp:taxon-name-part>
              </tp:taxon-name><tp:taxon-authority>Cubelio, Tsuchida &amp; Watanabe, 2007</tp:taxon-authority><xref ref-type="fig" rid="F2">Figs 2</xref><xref ref-type="fig" rid="F3">, 3</xref><xref ref-type="fig" rid="F4">, 4A–D, I–L, O–R, U</xref><tp:nomenclature-citation-list><tp:nomenclature-citation><tp:taxon-name>
                    <tp:taxon-name-part taxon-name-part-type="genus" reg="Munidopsis">Munidopsis</tp:taxon-name-part> <tp:taxon-name-part taxon-name-part-type="species" reg="ryukyuensis">ryukyuensis</tp:taxon-name-part></tp:taxon-name><comment>Cubelio, Tsuchida &amp; Watanabe, 2007c: 5, figs 3b, 5 (type locality Hatoma Knoll).</comment></tp:nomenclature-citation></tp:nomenclature-citation-list></tp:nomenclature><tp:treatment-sec sec-type="material" id="SECID0EDNAG"><title>Material examined.</title><p>Southern East China Sea – Okinawa Trough, Lion Chimney hydrothermal vent field • 2 males (17.1–19.7 mm); <named-content xmlns:xlink="http://www.w3.org/1999/xlink" content-type="dwc:verbatimCoordinates" xlink:type="simple"><named-content content-type="geo-json" specific-use="{&#34;type&#34;:&#34;Point&#34;,&#34;coordinates&#34;:[122.700000,24.850000]}" id="NCID0EMNAG" xlink:type="simple">24°51'N, 122°42'E</named-content></named-content>; 1374 m depth; 25 Aug. 2016; collected by television grab, R/V Kexue; GenBank no.: <ext-link xmlns:xlink="http://www.w3.org/1999/xlink" ext-link-type="gen" xlink:href="PX111638" xlink:type="simple">PX111638</ext-link>; MBM287952. Northern South China Sea – Haima cold seep field; <named-content xmlns:xlink="http://www.w3.org/1999/xlink" content-type="dwc:verbatimCoordinates" xlink:type="simple"><named-content content-type="geo-json" specific-use="{&#34;type&#34;:&#34;Point&#34;,&#34;coordinates&#34;:[110.466667,16.733333]}" id="NCID0EZNAG" xlink:type="simple">16°44'N, 110°28'E</named-content></named-content> • 2 males (16.1–23.8 mm), 1 ovigerous female (14.2 mm); 1387 m depth; 8 Oct. 2024; ROV Faxian of R/V Kexue; GenBank nos: <ext-link xmlns:xlink="http://www.w3.org/1999/xlink" ext-link-type="gen" xlink:href="PX111635" xlink:type="simple">PX111635</ext-link>–<ext-link xmlns:xlink="http://www.w3.org/1999/xlink" ext-link-type="gen" xlink:href="PX111637" xlink:type="simple">PX111637</ext-link>; MBM287953 • 2 females (16.8–21.4 mm), 1 male (16.0 mm); 1380–1390 m depth; 18–19 May 2018; collected by manned submersible Shenhai Yongshi of R/V Tansuo 1; MBM287954.</p></tp:treatment-sec><tp:treatment-sec sec-type="description" id="SECID0EIOAG"><title>Description.</title><p><bold><italic>Carapace</italic></bold>: distinctly longer than broad (excluding rostrum). Frontal margins oblique, antennal spine absent or reduced as blunt process. Lateral margins subparallel or slightly divergent posteriorly; anterolateral spine small or absent; anterior branchial margin with strong spine at end of anterior cervical groove; posterior branchial margin with short elevated ridge at end of posterior cervical groove. Posterior margin straight, with uninterrupted submarginal ridge. Dorsal surface hairless, covered with numerous short, transverse rugae; rugae longer and more strongly elevated on posterior branchial region; cervical groove deep. Gastric region strongly elevated, with pair of low epigastric ridges. Cardiac region with deep, transverse median groove, posterior cardiac region weakly delineated, subtriangular. Rostrum narrow, triangular and horizontal, ~0.3 remaining carapace length, 2.3× longer than broad; carinate dorsally. Pterygostomial flaps with oblique rugae on surface, anterior end rounded.</p><fig id="F2" position="float" orientation="portrait"><object-id xmlns:xlink="http://www.w3.org/1999/xlink" content-type="doi" xlink:type="simple">10.3897/zookeys.1261.171276.figure2</object-id><object-id xmlns:xlink="http://www.w3.org/1999/xlink" content-type="arpha" xlink:type="simple">2013038F-ADAC-528E-8E45-C6626677426D</object-id><label>Figure 2.</label><caption><p><italic><tp:taxon-name><tp:taxon-name-part taxon-name-part-type="genus" reg="Munidopsis">Munidopsis</tp:taxon-name-part> <tp:taxon-name-part taxon-name-part-type="species" reg="ryukyuensis">ryukyuensis</tp:taxon-name-part></tp:taxon-name></italic> Cubelio, Tsuchida &amp; Watanabe, 2007, MBM287953, Haima cold seep, male, <abbrev xmlns:xlink="http://www.w3.org/1999/xlink" xlink:title="postorbital carapace length" id="ABBRID0EGPAG" xlink:type="simple">pcl</abbrev> 16.1 mm. <bold>A.</bold> Carapace and pleonal tergites 1–3, dorsal view; <bold>B.</bold> Carapace and left pterygostomian flap, lateral view; <bold>C.</bold> Sternal plastron, ventral view; <bold>D.</bold> Telson; <bold>E.</bold> Right antennular and antennal peduncles, ventral view; <bold>F.</bold> Left <abbrev xmlns:xlink="http://www.w3.org/1999/xlink" xlink:title="third maxilliped" id="ABBRID0EWPAG" xlink:type="simple">Mxp3</abbrev>, ventral view. Scale bars: 1.0 mm.</p></caption><graphic xmlns:xlink="http://www.w3.org/1999/xlink" xlink:href="zookeys-1261-165_article-171276__-g002.jpg" position="float" orientation="portrait" xlink:type="simple" id="oo_1478341.jpg"><uri content-type="original_file" xlink:type="simple">https://binary.pensoft.net/fig/1478341</uri></graphic></fig><p><bold><italic>Sternum</italic></bold>: approximately as long as broad, widening posteriorly. Sternite 3 1.9× broader than long, separated into 2 parts by longitudinal median groove; anterior margin weakly serrated, with median notch. Sternite 4 broader than long; anterior margin ~0.5–0.7 width of sternite 3; anterolateral margins oblique; anterior part trapezoidal, with longitudinal median groove. Sternites 5–7 separated by transverse ridges, with shallow groove along midline.</p><fig id="F3" position="float" orientation="portrait"><object-id xmlns:xlink="http://www.w3.org/1999/xlink" content-type="doi" xlink:type="simple">10.3897/zookeys.1261.171276.figure3</object-id><object-id xmlns:xlink="http://www.w3.org/1999/xlink" content-type="arpha" xlink:type="simple">F79B7D4A-AC05-561B-8C86-46E8BF4572B5</object-id><label>Figure 3.</label><caption><p><italic><tp:taxon-name><tp:taxon-name-part taxon-name-part-type="genus" reg="Munidopsis">Munidopsis</tp:taxon-name-part> <tp:taxon-name-part taxon-name-part-type="species" reg="ryukyuensis">ryukyuensis</tp:taxon-name-part></tp:taxon-name></italic> Cubelio, Tsuchida &amp; Watanabe, 2007, MBM287953, Haima cold seep, male, <abbrev xmlns:xlink="http://www.w3.org/1999/xlink" xlink:title="postorbital carapace length" id="ABBRID0EZQAG" xlink:type="simple">pcl</abbrev> 16.1 mm. <bold>A.</bold> Right <abbrev xmlns:xlink="http://www.w3.org/1999/xlink" xlink:title="first pereopod, cheliped" id="ABBRID0E6QAG" xlink:type="simple">P1</abbrev>, setae illustrated only on mesial margin of merus, dorsal view; <bold>B.</bold> Right <abbrev xmlns:xlink="http://www.w3.org/1999/xlink" xlink:title="first pereopod, cheliped" id="ABBRID0EFRAG" xlink:type="simple">P1</abbrev>, ventral view; <bold>C.</bold> Left <abbrev xmlns:xlink="http://www.w3.org/1999/xlink" xlink:title="first pereopod, cheliped" id="ABBRID0ELRAG" xlink:type="simple">P1</abbrev> merus, ventral view; <bold>D.</bold> Left P2, setae illustrated, lateral view; <bold>E.</bold> Left P3, lateral view; <bold>F.</bold> Left P4, lateral view; <bold>G.</bold> Dactylus of left P2, lateral view. Scale bars: 1.0 mm.</p></caption><graphic xmlns:xlink="http://www.w3.org/1999/xlink" xlink:href="zookeys-1261-165_article-171276__-g003.jpg" position="float" orientation="portrait" xlink:type="simple" id="oo_1478342.jpg"><uri content-type="original_file" xlink:type="simple">https://binary.pensoft.net/fig/1478342</uri></graphic></fig><p><bold><italic>Pleon</italic></bold>: tergites smooth and unarmed. Tergites 2–4 each with 2 transverse ridges; anterior ridge in tergites 2–4 uninterrupted, posterior ridge in tergite 3 and 4 relatively low and interrupted. Tergite 5 smooth, without distinct groove and ridge. Tergite 6 with straight posterior median margin, with shallow notches on each side. Telson composed of 10 distinct plates.</p><p><bold><italic>Eye</italic></bold>: eyestalk immovable. Peduncle short, broader than cornea. Mesial eyespine short, anterolaterally directed, reaching to proximal ~0.3–0.4 of rostrum. Lateral eyespine absent. Blunt distomesial process present on ventral surface of peduncle. Cornea globular.</p><p><bold><italic>Antennule</italic></bold>: article 1 longer than broad; distal margin with strong ventrolateral spine and small dorsolateral spine; lateral surface slightly inflated, rugose, with oblique shallow groove anteriorly; mesial margin straight.</p><p><bold><italic>Antenna</italic></bold>: peduncle nearly reaching level of proximal 0.3 of rostrum. Article 1 with strong distomesial spine exceeding distal margin of article 2 and small distolateral spine. Article 2 with small distolateral spine. Article 3 subrectangular, unarmed. Article 4 short.</p><p><bold><italic><abbrev xmlns:xlink="http://www.w3.org/1999/xlink" xlink:title="third maxilliped" id="ABBRID0E4SAG" xlink:type="simple">Mxp3</abbrev></italic></bold>: ischium shorter than merus, unarmed; crista dentata well-developed. Merus with extensor margin convex, armed with small but distinct disto-extensor spine; flexor margin with 3 small teeth; lateral surface with few rugae. Carpus unarmed. Propodus short, flexor margin gently convex distally.</p><p><bold><italic><abbrev xmlns:xlink="http://www.w3.org/1999/xlink" xlink:title="first pereopod, cheliped" id="ABBRID0EHTAG" xlink:type="simple">P1</abbrev></italic></bold>: subequal, moderately short, ~1.7× longer than <abbrev xmlns:xlink="http://www.w3.org/1999/xlink" xlink:title="postorbital carapace length" id="ABBRID0EMTAG" xlink:type="simple">pcl</abbrev>, with short rugae bearing sparse fine setae (those much denser and thicker on larger individuals) on surfaces and margins. Ischium ~0.6 merus length, dorsodistal margin with short spine; ventrodistal margin produced, with 1–3 small subterminal spines sometimes reduced as tubercles. Merus ~0.6 <abbrev xmlns:xlink="http://www.w3.org/1999/xlink" xlink:title="postorbital carapace length" id="ABBRID0EQTAG" xlink:type="simple">pcl</abbrev>, distally with strong dorsomesial and ventromesial spines and small ventrolateral spine; dorsal surface with small subterminal spine followed by 1 or 2 spines along midline; ventromesial margin unarmed or with 1–3 additional spines on median part. Carpus half of merus length, slightly longer than broad, with strong dorsomesial spine; dorsal surface mesially with longitudinal, rugose ridge (ridge armed with spine on larger individuals). Chela compressed dorsoventrally, palm ~1/2 of merus length, 1.2× longer than broad; lateral and mesial margins rugose; fixed finger rugose on lateral margin. Dactylus 1.2× palm length; occlusal margins weakly crenulate and distally spooned, with blunt process on proximal 1/3.</p><p><bold><italic><abbrev xmlns:xlink="http://www.w3.org/1999/xlink" xlink:title="second to fourth pereopods, first to third ambulatory legs" id="ABBRID0EZTAG" xlink:type="simple">P2–4</abbrev></italic></bold>: surfaces and extensor margins with scale-like rugae and sparse setae on (those much thicker on larger individuals). P2 ~1.8 <abbrev xmlns:xlink="http://www.w3.org/1999/xlink" xlink:title="postorbital carapace length" id="ABBRID0E5TAG" xlink:type="simple">pcl</abbrev>, reaching base of <abbrev xmlns:xlink="http://www.w3.org/1999/xlink" xlink:title="first pereopod, cheliped" id="ABBRID0ECUAG" xlink:type="simple">P1</abbrev> dactylus. Meri subequal in width and decreasing in length posteriorly, P2 merus 0.7 <abbrev xmlns:xlink="http://www.w3.org/1999/xlink" xlink:title="postorbital carapace length" id="ABBRID0EGUAG" xlink:type="simple">pcl</abbrev> and 4.4× longer than broad, P3 and P4 meri ~0.9 and 0.8 P2 merus length, respectively; extensor margin with short distal spine and tubercle-like proximal spines; flexor margin rugose, with blunt distal spine. Carpi subequal in length on <abbrev xmlns:xlink="http://www.w3.org/1999/xlink" xlink:title="second to fourth pereopods, first to third ambulatory legs" id="ABBRID0EKUAG" xlink:type="simple">P2–4</abbrev>, ~0.4 P2 merus length; extensor margin ridged, with small distal spine; lateral surface with low, submarginal ridge along extensor margin ending in short distal spine (P2) or unarmed (P3 and P4). Propodi subequal in length and width on <abbrev xmlns:xlink="http://www.w3.org/1999/xlink" xlink:title="second to fourth pereopods, first to third ambulatory legs" id="ABBRID0EOUAG" xlink:type="simple">P2–4</abbrev>, 0.9 P2 merus length, and 6.8× longer than broad; extensor margin unarmed; flexor margin with pair of small distal corneous spines only. Dactyli ~1/2 of propodus length; extensor margin proximally straight; distal claw strongly curving; flexor margin straight, with 17–19 movable corneous spines on nearly entire length, each spine of distal 1/2 margin present on low triangular tooth, ultimate spine closer to penultimate spine than to distal claw.</p><p><bold><italic><abbrev xmlns:xlink="http://www.w3.org/1999/xlink" xlink:title="first pereopod, cheliped" id="ABBRID0EXUAG" xlink:type="simple">P1</abbrev>–4</italic></bold> without epipods.</p></tp:treatment-sec><tp:treatment-sec sec-type="Coloration" id="SECID0E4UAG"><title>Coloration.</title><p>Entirely whitish.</p></tp:treatment-sec><tp:treatment-sec sec-type="habitat" id="SECID0ECVAG"><title>Habitat.</title><p>Chemosynthetic environments: cold seep and hydrothermal vent.</p></tp:treatment-sec><tp:treatment-sec sec-type="distribution" id="SECID0EHVAG"><title>Distribution.</title><p>Northeastern South China Sea and Okinawa Trough, southern East China Sea; depth 1374–1487 m.</p></tp:treatment-sec><tp:treatment-sec sec-type="Genetics" id="SECID0EMVAG"><title>Genetics.</title><p>The genetic distance between <italic><tp:taxon-name><tp:taxon-name-part taxon-name-part-type="genus" reg="Munidopsis">M.</tp:taxon-name-part> <tp:taxon-name-part taxon-name-part-type="species" reg="ryukyuensis">ryukyuensis</tp:taxon-name-part></tp:taxon-name></italic> and <italic><tp:taxon-name><tp:taxon-name-part taxon-name-part-type="genus" reg="Munidopsis">M.</tp:taxon-name-part> <tp:taxon-name-part taxon-name-part-type="species" reg="lauensis">lauensis</tp:taxon-name-part></tp:taxon-name></italic> is 13.1%–13.8%. The genetic distances between specimens of <italic><tp:taxon-name><tp:taxon-name-part taxon-name-part-type="genus" reg="Munidopsis">M.</tp:taxon-name-part> <tp:taxon-name-part taxon-name-part-type="species" reg="ryukyuensis">ryukyuensis</tp:taxon-name-part></tp:taxon-name></italic> from the Okinawa Trough and the Haima field are 0.5%–0.6% (Table <xref ref-type="table" rid="T2">2</xref>).</p></tp:treatment-sec><tp:treatment-sec sec-type="remarks" id="SECID0EXWAG"><title>Remarks.</title><p><italic><tp:taxon-name><tp:taxon-name-part taxon-name-part-type="genus" reg="Munidopsis">Munidopsis</tp:taxon-name-part> <tp:taxon-name-part taxon-name-part-type="species" reg="ryukyuensis">ryukyuensis</tp:taxon-name-part></tp:taxon-name></italic> is morphologically very similar to <italic><tp:taxon-name><tp:taxon-name-part taxon-name-part-type="genus" reg="Munidopsis">M.</tp:taxon-name-part> <tp:taxon-name-part taxon-name-part-type="species" reg="lauensis">lauensis</tp:taxon-name-part></tp:taxon-name></italic> in almost every aspect. <xref ref-type="bibr" rid="B9">Cubelio et al. (2007c)</xref> noted that <italic><tp:taxon-name><tp:taxon-name-part taxon-name-part-type="genus" reg="Munidopsis">M.</tp:taxon-name-part> <tp:taxon-name-part taxon-name-part-type="species" reg="ryukyuensis">ryukyuensis</tp:taxon-name-part></tp:taxon-name></italic> differs from <italic><tp:taxon-name><tp:taxon-name-part taxon-name-part-type="genus" reg="Munidopsis">M.</tp:taxon-name-part> <tp:taxon-name-part taxon-name-part-type="species" reg="lauensis">lauensis</tp:taxon-name-part></tp:taxon-name></italic> in having a broadly triangular and straight rostrum, the mesial eyespine more than half the length of the rostrum and directed almost laterally, and a strongly curved distal claw of the <abbrev xmlns:xlink="http://www.w3.org/1999/xlink" xlink:title="second to fourth pereopods, first to third ambulatory legs" id="ABBRID0ENYAG" xlink:type="simple">P2–4</abbrev> dactyli. We compared specimens of <italic><tp:taxon-name><tp:taxon-name-part taxon-name-part-type="genus" reg="Munidopsis">M.</tp:taxon-name-part> <tp:taxon-name-part taxon-name-part-type="species" reg="ryukyuensis">ryukyuensis</tp:taxon-name-part></tp:taxon-name></italic> with the material of <italic><tp:taxon-name><tp:taxon-name-part taxon-name-part-type="genus" reg="Munidopsis">M.</tp:taxon-name-part> <tp:taxon-name-part taxon-name-part-type="species" reg="lauensis">lauensis</tp:taxon-name-part></tp:taxon-name></italic> from the Manus Basin and found that the these characters are variable in both species: the length/width ratio of the rostrum in both species ranges from 1.8–2.3, the mesial eyespine only reaches the proximal 0.3–0.4 of rostrum (Fig. <xref ref-type="fig" rid="F4">4A–H</xref>), and the distal claw of the <abbrev xmlns:xlink="http://www.w3.org/1999/xlink" xlink:title="second to fourth pereopods, first to third ambulatory legs" id="ABBRID0ELZAG" xlink:type="simple">P2–4</abbrev> dactyli is strongly curved in most specimens of both species (Fig. <xref ref-type="fig" rid="F4">4U–W</xref>). Likewise, in the carapace, the antennal spines (situated above the antennal peduncle) and the anterolateral spines vary from acute spines to blunt projection (Fig. <xref ref-type="fig" rid="F4">4A–H</xref>). In both species, the chelipeds and meri of <abbrev xmlns:xlink="http://www.w3.org/1999/xlink" xlink:title="second to fourth pereopods, first to third ambulatory legs" id="ABBRID0EXZAG" xlink:type="simple">P2–4</abbrev> are usually more spinose in males than in females; the males have a row of spines on the ventromesial margin of the <abbrev xmlns:xlink="http://www.w3.org/1999/xlink" xlink:title="first pereopod, cheliped" id="ABBRID0E2ZAG" xlink:type="simple">P1</abbrev> merus and a stout distal spine or tubercle on the extensor margin of the P2 merus, whereas these spines are reduced in the females. Larger individuals occasionally bear long setae on the surfaces of <abbrev xmlns:xlink="http://www.w3.org/1999/xlink" xlink:title="first pereopod, cheliped" id="ABBRID0E6ZAG" xlink:type="simple">P1</abbrev>–4. These variations make the recognition of the two species challenging. Nevertheless, we found some minor but consistent differences based on the specimens examined. In <italic><tp:taxon-name><tp:taxon-name-part taxon-name-part-type="genus" reg="Munidopsis">M.</tp:taxon-name-part> <tp:taxon-name-part taxon-name-part-type="species" reg="ryukyuensis">ryukyuensis</tp:taxon-name-part></tp:taxon-name></italic>, the anterior margin of the sternite 4 is relatively broad, 0.5–0.7 width of the sternite 3 (Fig. <xref ref-type="fig" rid="F4">4I–L</xref>), and the posteromedian margin of the pleonal tergite 6 is relatively straight with shallow lateral notches (Fig. <xref ref-type="fig" rid="F4">4O–R</xref>). In contrast, <italic><tp:taxon-name><tp:taxon-name-part taxon-name-part-type="genus" reg="Munidopsis">M.</tp:taxon-name-part> <tp:taxon-name-part taxon-name-part-type="species" reg="lauensis">lauensis</tp:taxon-name-part></tp:taxon-name></italic> usually has a narrower sternite 4 with the anterior margin 0.4–0.5 width of the sternite 3 (Fig. <xref ref-type="fig" rid="F4">4M, N</xref>), and the posteromedian margin of the pleonal tergite 6 is rather weakly concave (Fig. <xref ref-type="fig" rid="F4">4S, T</xref>). <xref ref-type="bibr" rid="B3">Baba and de Saint Laurent (1992)</xref> also described a narrow sternite 4 in the type material of <italic><tp:taxon-name><tp:taxon-name-part taxon-name-part-type="genus" reg="Munidopsis">M.</tp:taxon-name-part> <tp:taxon-name-part taxon-name-part-type="species" reg="lauensis">lauensis</tp:taxon-name-part></tp:taxon-name></italic>, consistent with our specimens, but illustrated a straight posteromedian margin of pleonal tergite 6, suggesting that this character should be re-examined with more specimens. Notably, <italic><tp:taxon-name><tp:taxon-name-part taxon-name-part-type="genus" reg="Munidopsis">M.</tp:taxon-name-part> <tp:taxon-name-part taxon-name-part-type="species" reg="lauensis">lauensis</tp:taxon-name-part></tp:taxon-name></italic> also occurs at the Site F cold seep field (<xref ref-type="bibr" rid="B21">Lin et al. 2013</xref>; <xref ref-type="bibr" rid="B11">Dong and Li 2015</xref>). Our observations reveal that the Site F specimens possess a broad sternite 4, resembling that of <italic><tp:taxon-name><tp:taxon-name-part taxon-name-part-type="genus" reg="Munidopsis">M.</tp:taxon-name-part> <tp:taxon-name-part taxon-name-part-type="species" reg="ryukyuensis">ryukyuensis</tp:taxon-name-part></tp:taxon-name></italic>. However, the genetic distance based on the <italic><abbrev xmlns:xlink="http://www.w3.org/1999/xlink" xlink:title="mitochondrial gene, cytochrome c oxidase subunit I" id="ABBRID0EX3AG" xlink:type="simple">COI</abbrev></italic> gene indicates that <italic><tp:taxon-name><tp:taxon-name-part taxon-name-part-type="genus" reg="Munidopsis">M.</tp:taxon-name-part> <tp:taxon-name-part taxon-name-part-type="species" reg="lauensis">lauensis</tp:taxon-name-part></tp:taxon-name></italic> in Site F is genetically consistent with populations from the Manus Basin and Lau Basin, whereas the nuclear gene genes suggest a more complex relationship (unpublished). We therefore temporarily assign the Site F specimens to <italic><tp:taxon-name><tp:taxon-name-part taxon-name-part-type="genus" reg="Munidopsis">M.</tp:taxon-name-part> <tp:taxon-name-part taxon-name-part-type="species" reg="lauensis">lauensis</tp:taxon-name-part></tp:taxon-name></italic>.</p><fig id="F4" position="float" orientation="portrait"><object-id xmlns:xlink="http://www.w3.org/1999/xlink" content-type="doi" xlink:type="simple">10.3897/zookeys.1261.171276.figure4</object-id><object-id xmlns:xlink="http://www.w3.org/1999/xlink" content-type="arpha" xlink:type="simple">CDA118B2-DAB7-5C5B-AE05-D764606239D1</object-id><label>Figure 4.</label><caption><p><italic><tp:taxon-name><tp:taxon-name-part taxon-name-part-type="genus" reg="Munidopsis">Munidopsis</tp:taxon-name-part> <tp:taxon-name-part taxon-name-part-type="species" reg="ryukyuensis">ryukyuensis</tp:taxon-name-part></tp:taxon-name></italic> Cubelio, Tsuchida &amp; Watanabe: (<bold>A, B, I, J, O, P, U</bold>) Lion Chimney hydrothermal vent, MBM287952; (<bold>C, D, K, L, Q, R</bold>) Haima cold seep, MBM287953. <italic><tp:taxon-name><tp:taxon-name-part taxon-name-part-type="genus" reg="Munidopsis">Munidopsis</tp:taxon-name-part> <tp:taxon-name-part taxon-name-part-type="species" reg="lauensis">lauensis</tp:taxon-name-part></tp:taxon-name></italic> Baba &amp; de Saint Laurent, 1992: (<bold>E–H</bold>, <bold>M, N, S, T, V, W</bold>) Manus Basin, M041. <bold>A–H.</bold> Anterior part of carapace, epigastric spines omitted, dorsal view; <bold>I–N.</bold> Sternite 3 and 4, ventral view; <bold>O–T.</bold> Posterior margin of pleonal tergite 6; <bold>U–W.</bold> Dactylus of P2, lateral view.</p></caption><graphic xmlns:xlink="http://www.w3.org/1999/xlink" xlink:href="zookeys-1261-165_article-171276__-g004.jpg" position="float" orientation="portrait" xlink:type="simple" id="oo_1478343.jpg"><uri content-type="original_file" xlink:type="simple">https://binary.pensoft.net/fig/1478343</uri></graphic></fig></tp:treatment-sec><tp:treatment-sec><!--Section generated to contain objects referenced in tp:taxon-treatment.--><table-wrap id="T2" position="float" orientation="portrait"><label>Table 2.</label><caption><p>Inter- and intraspecific genetic distances (%) among the five <italic><tp:taxon-name><tp:taxon-name-part taxon-name-part-type="genus" reg="Munidopsis">Munidopsis</tp:taxon-name-part></tp:taxon-name></italic> species based on the <italic><abbrev xmlns:xlink="http://www.w3.org/1999/xlink" xlink:title="mitochondrial gene, cytochrome c oxidase subunit I" id="ABBRID0ES4AE" xlink:type="simple">COI</abbrev></italic> gene.</p></caption><table id="TID0E51BG" rules="all"><tbody><tr><th rowspan="1" colspan="1"/><th rowspan="1" colspan="1">
                  <italic>
                    <tp:taxon-name><tp:taxon-name-part taxon-name-part-type="genus" reg="Munidopsis">M.</tp:taxon-name-part> <tp:taxon-name-part taxon-name-part-type="species" reg="lauensis">lauensis</tp:taxon-name-part></tp:taxon-name>
                  </italic>
                </th><th rowspan="1" colspan="1">
                  <italic>
                    <tp:taxon-name><tp:taxon-name-part taxon-name-part-type="genus" reg="Munidopsis">M.</tp:taxon-name-part> <tp:taxon-name-part taxon-name-part-type="species" reg="ryukyuensis">ryukyuensis</tp:taxon-name-part></tp:taxon-name>
                  </italic>
                </th><th rowspan="1" colspan="1">
                  <italic>
                    <tp:taxon-name><tp:taxon-name-part taxon-name-part-type="genus" reg="Munidopsis">M.</tp:taxon-name-part> <tp:taxon-name-part taxon-name-part-type="species" reg="longispinosa">longispinosa</tp:taxon-name-part></tp:taxon-name>
                  </italic>
                </th><th rowspan="1" colspan="1">
                  <italic>
                    <tp:taxon-name><tp:taxon-name-part taxon-name-part-type="genus" reg="Munidopsis">M.</tp:taxon-name-part> <tp:taxon-name-part taxon-name-part-type="species" reg="similis">similis</tp:taxon-name-part></tp:taxon-name>
                  </italic>
                </th><th rowspan="1" colspan="1">
                  <tp:taxon-name><tp:taxon-name-part taxon-name-part-type="genus" reg="Munidopsis">M.</tp:taxon-name-part> <tp:taxon-name-part taxon-name-part-type="uncertainty-rank">cf.</tp:taxon-name-part> <tp:taxon-name-part taxon-name-part-type="species" reg="verrilli">verrilli</tp:taxon-name-part></tp:taxon-name>
                </th></tr><tr><td rowspan="1" colspan="1">
                  <italic>
                    <tp:taxon-name><tp:taxon-name-part taxon-name-part-type="genus" reg="Munidopsis">M.</tp:taxon-name-part> <tp:taxon-name-part taxon-name-part-type="species" reg="lauensis">lauensis</tp:taxon-name-part></tp:taxon-name>
                  </italic>
                </td><td rowspan="1" colspan="1">0–0.2</td><td rowspan="1" colspan="1"/><td rowspan="1" colspan="1"/><td rowspan="1" colspan="1"/><td rowspan="1" colspan="1"/></tr><tr><td rowspan="1" colspan="1">
                  <italic>
                    <tp:taxon-name><tp:taxon-name-part taxon-name-part-type="genus" reg="Munidopsis">M.</tp:taxon-name-part> <tp:taxon-name-part taxon-name-part-type="species" reg="ryukyuensis">ryukyuensis</tp:taxon-name-part></tp:taxon-name>
                  </italic>
                </td><td rowspan="1" colspan="1">13.1–13.8</td><td rowspan="1" colspan="1">0–0.6</td><td rowspan="1" colspan="1"/><td rowspan="1" colspan="1"/><td rowspan="1" colspan="1"/></tr><tr><td rowspan="1" colspan="1">
                  <italic>
                    <tp:taxon-name><tp:taxon-name-part taxon-name-part-type="genus" reg="Munidopsis">M.</tp:taxon-name-part> <tp:taxon-name-part taxon-name-part-type="species" reg="longispinosa">longispinosa</tp:taxon-name-part></tp:taxon-name>
                  </italic>
                </td><td rowspan="1" colspan="1">17.2</td><td rowspan="1" colspan="1">17.2–17.9</td><td rowspan="1" colspan="1">0</td><td rowspan="1" colspan="1"/><td rowspan="1" colspan="1"/></tr><tr><td rowspan="1" colspan="1">
                  <italic>
                    <tp:taxon-name><tp:taxon-name-part taxon-name-part-type="genus" reg="Munidopsis">M.</tp:taxon-name-part> <tp:taxon-name-part taxon-name-part-type="species" reg="similis">similis</tp:taxon-name-part></tp:taxon-name>
                  </italic>
                </td><td rowspan="1" colspan="1">16–17.5</td><td rowspan="1" colspan="1">12.7–14.9</td><td rowspan="1" colspan="1">12.8–13.2</td><td rowspan="1" colspan="1">0.6–2</td><td rowspan="1" colspan="1"/></tr><tr><td rowspan="1" colspan="1">
                  <tp:taxon-name><tp:taxon-name-part taxon-name-part-type="genus" reg="Munidopsis">M.</tp:taxon-name-part> <tp:taxon-name-part taxon-name-part-type="uncertainty-rank">cf.</tp:taxon-name-part> <tp:taxon-name-part taxon-name-part-type="species" reg="verrilli">verrilli</tp:taxon-name-part></tp:taxon-name>
                </td><td rowspan="1" colspan="1">17.5–19.8</td><td rowspan="1" colspan="1">14.2–16.3</td><td rowspan="1" colspan="1">12.8–14.6</td><td rowspan="1" colspan="1">0.8–3.8</td><td rowspan="1" colspan="1">1.4</td></tr></tbody></table></table-wrap></tp:treatment-sec><ref-list><ref id="B9"><mixed-citation xmlns:xlink="http://www.w3.org/1999/xlink" xlink:type="simple"><person-group><name name-style="western"><surname>Cubelio</surname><given-names>SS</given-names></name><name name-style="western"><surname>Tsuchida</surname><given-names>S</given-names></name><name name-style="western"><surname>Watanabe</surname><given-names>S</given-names></name></person-group> (<year>2007c</year>) <article-title>New species of <italic><tp:taxon-name><tp:taxon-name-part taxon-name-part-type="genus">Munidopsis</tp:taxon-name-part></tp:taxon-name></italic> (<tp:taxon-name><tp:taxon-name-part taxon-name-part-type="order">Decapoda</tp:taxon-name-part></tp:taxon-name>: <tp:taxon-name><tp:taxon-name-part taxon-name-part-type="infraorder">Anomura</tp:taxon-name-part></tp:taxon-name>: <tp:taxon-name><tp:taxon-name-part taxon-name-part-type="family">Galatheidae</tp:taxon-name-part></tp:taxon-name>) from hydrothermal vent in Okinawa Trough and cold seep in Sagami Bay.</article-title><source>Crustacean Research</source><volume>36</volume>(<issue>0</issue>): <fpage>1</fpage>–<lpage>14</lpage>. <ext-link xlink:href="10.18353/crustacea.36.0_1" ext-link-type="doi" xlink:type="simple">https://doi.org/10.18353/crustacea.36.0_1</ext-link></mixed-citation></ref><ref id="B3"><mixed-citation xmlns:xlink="http://www.w3.org/1999/xlink" xlink:type="simple"><person-group><name name-style="western"><surname>Baba</surname><given-names>K</given-names></name><name name-style="western"><surname>de Saint Laurent</surname><given-names>M</given-names></name></person-group> (<year>1992</year>) <article-title>Chirostylid and galatheid crustaceans (<tp:taxon-name><tp:taxon-name-part taxon-name-part-type="order">Decapoda</tp:taxon-name-part></tp:taxon-name>: <tp:taxon-name><tp:taxon-name-part taxon-name-part-type="infraorder">Anomura</tp:taxon-name-part></tp:taxon-name>) from active thermal vent areas in the southwest Pacific.</article-title><source>Scientia Marina</source><volume>56</volume>: <fpage>321</fpage>–<lpage>332</lpage>.</mixed-citation></ref><ref id="B21"><mixed-citation xmlns:xlink="http://www.w3.org/1999/xlink" xlink:type="simple"><person-group><name name-style="western"><surname>Lin</surname><given-names>CW</given-names></name><name name-style="western"><surname>Tsuchida</surname><given-names>S</given-names></name><name name-style="western"><surname>Lin</surname><given-names>S</given-names></name><name name-style="western"><surname>Berndt</surname><given-names>C</given-names></name><name name-style="western"><surname>Chan</surname><given-names>TY</given-names></name></person-group> (<year>2013</year>) <article-title><italic><tp:taxon-name><tp:taxon-name-part taxon-name-part-type="genus">Munidopsis</tp:taxon-name-part> <tp:taxon-name-part taxon-name-part-type="species">lauensis</tp:taxon-name-part></tp:taxon-name></italic> Baba &amp; de Saint Laurent, 1992 (<tp:taxon-name><tp:taxon-name-part taxon-name-part-type="order">Decapoda</tp:taxon-name-part></tp:taxon-name>, <tp:taxon-name><tp:taxon-name-part taxon-name-part-type="infraorder">Anomura</tp:taxon-name-part></tp:taxon-name>, <tp:taxon-name><tp:taxon-name-part taxon-name-part-type="family">Munidopsidae</tp:taxon-name-part></tp:taxon-name>), a newly recorded squat lobster from a cold seep in Taiwan.</article-title><source>Zootaxa</source><volume>3737</volume>(<issue>1</issue>): <fpage>92</fpage>–<lpage>96</lpage>. <ext-link xlink:href="10.11646/zootaxa.3737.1.8" ext-link-type="doi" xlink:type="simple">https://doi.org/10.11646/zootaxa.3737.1.8</ext-link></mixed-citation></ref><ref id="B11"><mixed-citation xmlns:xlink="http://www.w3.org/1999/xlink" xlink:type="simple"><person-group><name name-style="western"><surname>Dong</surname><given-names>D</given-names></name><name name-style="western"><surname>Li</surname><given-names>X</given-names></name></person-group> (<year>2015</year>) <article-title>Galatheid and chirostylid crustaceans (<tp:taxon-name><tp:taxon-name-part taxon-name-part-type="order">Decapoda</tp:taxon-name-part></tp:taxon-name>: <tp:taxon-name><tp:taxon-name-part taxon-name-part-type="infraorder">Anomura</tp:taxon-name-part></tp:taxon-name>) from a cold seep environment in the northeastern South China Sea.</article-title><source>Zootaxa</source><volume>4057</volume>(<issue>1</issue>): <fpage>91</fpage>–<lpage>105</lpage>. <ext-link xlink:href="10.11646/zootaxa.4057.1.5" ext-link-type="doi" xlink:type="simple">https://doi.org/10.11646/zootaxa.4057.1.5</ext-link></mixed-citation></ref></ref-list></tp:taxon-treatment>
