# Supplementary material for: ﻿Taxonomic revision of two dominant Munidopsis species (Decapoda, Anomura, Munidopsidae) from the cold seeps in the northern South China Sea: new records and complementary descriptions
Source: Zookeys. 2025 Nov 26;1261:165–88. doi: 10.3897/zookeys.1261.171276 (PMC12676479; doi:10.3897/zookeys.1261.171276)
Supplement: XML Treatment for Munidopsis longispinosa [file zookeys.1261.171276-treatment2.xml]

<!DOCTYPE tp:taxon-treatment
  PUBLIC "-//TaxonX//DTD Taxonomic Treatment Publishing DTD v0 20100105//EN" "tax-treatment-NSO.dtd">
<tp:taxon-treatment xmlns:tp="http://www.plazi.org/taxpub"><tp:treatment-meta><kwd-group><label>Taxon classification</label><kwd>
                  <named-content content-type="kingdom">Animalia</named-content>
                </kwd><kwd>
                  <named-content content-type="order">Decapoda</named-content>
                </kwd><kwd>
                  <named-content content-type="family">Munidopsidae</named-content>
                </kwd></kwd-group><mixed-citation publication-type="journal"><person-group><name><surname>Dong</surname><given-names>Dong</given-names></name><name><surname>Seid</surname><given-names>Charlotte A.</given-names></name><name><surname>Li</surname><given-names>Xinzheng</given-names></name><name><surname>Rouse</surname><given-names>Greg W.</given-names></name></person-group><article-title>﻿Taxonomic revision of two dominant <italic><tp:taxon-name><tp:taxon-name-part taxon-name-part-type="genus" reg="Munidopsis">Munidopsis</tp:taxon-name-part></tp:taxon-name></italic> species (<tp:taxon-name><tp:taxon-name-part taxon-name-part-type="order">Decapoda</tp:taxon-name-part></tp:taxon-name>, <tp:taxon-name><tp:taxon-name-part taxon-name-part-type="infraorder">Anomura</tp:taxon-name-part></tp:taxon-name>, <tp:taxon-name><tp:taxon-name-part taxon-name-part-type="family">Munidopsidae</tp:taxon-name-part></tp:taxon-name>) from the cold seeps in the northern South China Sea: new records and complementary descriptions</article-title><source>Zookeys</source><day>26</day><month>11</month><year>2025</year><volume>1261</volume><fpage>165</fpage><lpage>188</lpage><pub-id pub-id-type="doi">10.3897/zookeys.1261.171276</pub-id></mixed-citation></tp:treatment-meta><tp:nomenclature><label>﻿</label><tp:taxon-name><object-id xmlns:xlink="http://www.w3.org/1999/xlink" content-type="arpha" xlink:type="simple">442BF91E-EB6A-52DF-ADE1-34A5B4ED4F6C</object-id>
                <tp:taxon-name-part taxon-name-part-type="genus" reg="Munidopsis">Munidopsis</tp:taxon-name-part>
                <tp:taxon-name-part taxon-name-part-type="species" reg="longispinosa">longispinosa</tp:taxon-name-part>
              </tp:taxon-name><tp:taxon-authority>Cubelio, Tsuchida &amp; Watanabe, 2007</tp:taxon-authority><xref ref-type="fig" rid="F5">Figs 5</xref><xref ref-type="fig" rid="F6">, 6</xref><tp:nomenclature-citation-list><tp:nomenclature-citation><tp:taxon-name>
                    <tp:taxon-name-part taxon-name-part-type="genus" reg="Munidopsis">Munidopsis</tp:taxon-name-part> <tp:taxon-name-part taxon-name-part-type="species" reg="longispinosa">longispinosa</tp:taxon-name-part></tp:taxon-name><comment>Cubelio, Tsuchida &amp; Watanabe, 2007c: 5, figs 3b, 5 (type locality: Hatoma Knoll, Okinawa Trough).</comment></tp:nomenclature-citation><tp:nomenclature-citation><tp:taxon-name>
                    <tp:taxon-name-part taxon-name-part-type="genus" reg="Munidopsis">Munidopsis</tp:taxon-name-part> <tp:taxon-name-part taxon-name-part-type="species" reg="verrilli">verrilli</tp:taxon-name-part></tp:taxon-name><comment><xref ref-type="bibr" rid="B11">Dong and Li 2015</xref>: 94, figs 3, 6, 8C (not <tp:taxon-name><tp:taxon-name-part taxon-name-part-type="genus" reg="Munidopsis">Munidopsis</tp:taxon-name-part> <tp:taxon-name-part taxon-name-part-type="species" reg="verrilli">verrilli</tp:taxon-name-part></tp:taxon-name> Benedict, 1902).</comment></tp:nomenclature-citation></tp:nomenclature-citation-list></tp:nomenclature><tp:treatment-sec sec-type="material" id="SECID0EYBBG"><title>Material examined.</title><p>Southern East China Sea – Okinawa Trough, Tangyin hydrothermal vent field • 1 male (26.4 mm); <named-content xmlns:xlink="http://www.w3.org/1999/xlink" content-type="dwc:verbatimCoordinates" xlink:type="simple"><named-content content-type="geo-json" specific-use="{&#34;type&#34;:&#34;Point&#34;,&#34;coordinates&#34;:[122.566667,25.066667]}" id="NCID0EBCBG" xlink:type="simple">25°04'N, 122°34'E</named-content></named-content>; 1219 m depth; 7 May 2014; collected by television grab, R/V Kexue; GenBank no.: <ext-link xmlns:xlink="http://www.w3.org/1999/xlink" ext-link-type="gen" xlink:href="PX111642" xlink:type="simple">PX111642</ext-link>; MBM287955. Northeastern South China Sea – Site F cold seep field; <named-content xmlns:xlink="http://www.w3.org/1999/xlink" content-type="dwc:verbatimCoordinates" xlink:type="simple"><named-content content-type="geo-json" specific-use="{&#34;type&#34;:&#34;Point&#34;,&#34;coordinates&#34;:[119.283333,22.116667]}" id="NCID0EOCBG" xlink:type="simple">22°7'N, 119°17'E</named-content></named-content>; 1160 m depth; collected by Faxian ROV of R/V Kexue • 1 female (20.8 mm); 16 Mar. 2014; MBM189174 • 1 female (14.3 mm), 4 males (9.2–23.1 mm), 6 ovigerous females (15.6–29.0 mm); 3 Jun 2020; GenBank no.: <ext-link xmlns:xlink="http://www.w3.org/1999/xlink" ext-link-type="gen" xlink:href="PX111640" xlink:type="simple">PX111640</ext-link>; MBM287956 • 5 males (15.1–32.1 mm); 9 Jun 2021; GenBank no.: <ext-link xmlns:xlink="http://www.w3.org/1999/xlink" ext-link-type="gen" xlink:href="PX111641" xlink:type="simple">PX111641</ext-link>; MBM287957 • 1 male (17.2 mm); Jun 2021; MBM287958.</p></tp:treatment-sec><tp:treatment-sec sec-type="description" id="SECID0E4CBG"><title>Description.</title><p><bold><italic>Carapace</italic></bold>: distinctly longer than broad (excluding rostrum). Frontal margins oblique, antennal spine well developed. Lateral margins subparallel, sparsely setose; anterolateral spine relatively short, anteriorly directed; anterior branchial margin with 3 (rarely 4) spines; posterior branchial margin with spine at end of posterior cervical groove. Posterior margin slightly concave, with elevated submarginal ridge. Dorsal surface with regions moderately defined, covered with short, transverse rugae; rugae longer and more strongly elevated on posterior branchial region, bearing short setae particularly dense on lateral branchial region; cervical groove deep. Gastric region strongly elevated, with pair of epigastric spines. Cardiac region with deep, transverse median groove, posterior cardiac region slightly elevated. Intestinal region weakly delineated. Rostrum narrowly triangular, nearly horizontal, ~0.2 remaining carapace length, 1.7× longer than broad; dorsal surface smoothly carinate. Pterygostomial flaps with oblique rugae on surface, anterior end blunt.</p><fig id="F5" position="float" orientation="portrait"><object-id xmlns:xlink="http://www.w3.org/1999/xlink" content-type="doi" xlink:type="simple">10.3897/zookeys.1261.171276.figure5</object-id><object-id xmlns:xlink="http://www.w3.org/1999/xlink" content-type="arpha" xlink:type="simple">976B922B-684E-594C-B0CA-F040FD159B40</object-id><label>Figure 5.</label><caption><p><italic><tp:taxon-name><tp:taxon-name-part taxon-name-part-type="genus" reg="Munidopsis">Munidopsis</tp:taxon-name-part> <tp:taxon-name-part taxon-name-part-type="species" reg="longispinosa">longispinosa</tp:taxon-name-part></tp:taxon-name></italic> Cubelio, Tsuchida &amp; Watanabe, 2007, MBM287958, Site F cold seep, male, <abbrev xmlns:xlink="http://www.w3.org/1999/xlink" xlink:title="postorbital carapace length" id="ABBRID0E2DBG" xlink:type="simple">pcl</abbrev> 17.2 mm. <bold>A.</bold> Carapace and pleonal tergites 1–3, setae illustrated only on left part, dorsal view; <bold>B.</bold> Carapace and right pterygostomian flap, lateral view; <bold>C.</bold> Sternal plastron, ventral view; <bold>D.</bold> Telson; <bold>E.</bold> Left antennular and antennal peduncles, ventral view; <bold>F.</bold> Left <abbrev xmlns:xlink="http://www.w3.org/1999/xlink" xlink:title="third maxilliped" id="ABBRID0ELEBG" xlink:type="simple">Mxp3</abbrev> with crista dentata, ventral view. Scale bars: 1.0 mm.</p></caption><graphic xmlns:xlink="http://www.w3.org/1999/xlink" xlink:href="zookeys-1261-165_article-171276__-g005.jpg" position="float" orientation="portrait" xlink:type="simple" id="oo_1478344.jpg"><uri content-type="original_file" xlink:type="simple">https://binary.pensoft.net/fig/1478344</uri></graphic></fig><p><bold><italic>Sternum</italic></bold>: approximately as long as broad, widening posteriorly. Sternite 3 1.7× broader than long, divided into 2 parts by longitudinal median groove; anterior margin with median notch, bearing small lateral tooth. Sternite 4 distinctly broader than long; anterolateral margin denticulate; anterior part narrow, with longitudinal median groove; ventral surface depressed medially and with some short rugae. Sternites 5–7 separated by transverse ridges, with interrupted longitudinal median groove.</p><fig id="F6" position="float" orientation="portrait"><object-id xmlns:xlink="http://www.w3.org/1999/xlink" content-type="doi" xlink:type="simple">10.3897/zookeys.1261.171276.figure6</object-id><object-id xmlns:xlink="http://www.w3.org/1999/xlink" content-type="arpha" xlink:type="simple">45A13045-C2A3-5C0B-B23B-48C3A9E45410</object-id><label>Figure 6.</label><caption><p><italic><tp:taxon-name><tp:taxon-name-part taxon-name-part-type="genus" reg="Munidopsis">Munidopsis</tp:taxon-name-part> <tp:taxon-name-part taxon-name-part-type="species" reg="longispinosa">longispinosa</tp:taxon-name-part></tp:taxon-name></italic> Cubelio, Tsuchida &amp; Watanabe, 2007, MBM287958, Site F cold seep, male, <abbrev xmlns:xlink="http://www.w3.org/1999/xlink" xlink:title="postorbital carapace length" id="ABBRID0EOFBG" xlink:type="simple">pcl</abbrev> 17.2 mm. <bold>A.</bold> Right <abbrev xmlns:xlink="http://www.w3.org/1999/xlink" xlink:title="first pereopod, cheliped" id="ABBRID0EUFBG" xlink:type="simple">P1</abbrev>, setae illustrated, dorsal view; <bold>B.</bold> Right <abbrev xmlns:xlink="http://www.w3.org/1999/xlink" xlink:title="first pereopod, cheliped" id="ABBRID0E1FBG" xlink:type="simple">P1</abbrev>, ventral view; <bold>C.</bold> Left <abbrev xmlns:xlink="http://www.w3.org/1999/xlink" xlink:title="first pereopod, cheliped" id="ABBRID0EAGBG" xlink:type="simple">P1</abbrev> merus and carpus, dorsomesial view; <bold>D.</bold> Right P2, setae illustrated, lateral view; <bold>E.</bold> Right P3, lateral view; <bold>F.</bold> Right P4, lateral view; <bold>G.</bold> Dactylus of right P2, lateral view. Scale bars: 1.0 mm.</p></caption><graphic xmlns:xlink="http://www.w3.org/1999/xlink" xlink:href="zookeys-1261-165_article-171276__-g006.jpg" position="float" orientation="portrait" xlink:type="simple" id="oo_1478345.jpg"><uri content-type="original_file" xlink:type="simple">https://binary.pensoft.net/fig/1478345</uri></graphic></fig><p><bold><italic>Pleon</italic></bold>: tergites smooth, unarmed. Tergites 2–4 each with 2 transverse ridges bearing dense setae anteriorly, posterior ridge on tergite 4 relatively low and medially interrupted. Tergite 5 smooth, without distinct groove and ridge. Tergite 6 with straight posteromedian margin. Telson composed of 10 distinct plates.</p><p><bold><italic>Eye</italic></bold>: eyestalk immovable. Peduncle short, broader than cornea. Mesial eyespine elongated, anteriorly or anterolaterally directed, reaching to distal 0.4 of rostrum. Lateral eyespine short, sometimes with affiliated smaller spines. Cornea globular.</p><p><bold><italic>Antennule</italic></bold>: article 1 longer than broad; distal margin with strong ventrolateral spine and relatively small dorsolateral spine; lateral surface slightly inflated, with oblique groove extending from base of dorsolateral distal spine to median part of ventral surface; mesial margin straight.</p><p><bold><italic>Antenna</italic></bold>: peduncle thick, nearly reaching to level of midlength of rostrum. Article 1 with strong distomesial spine reaching distal margin of article 2 and short distolateral spines reaching midlength of article 2. Article 2 armed with short distolateral spine reaching midlength of article 3. Article 3 subrectangular, unarmed. Article 4 short.</p><p><bold><italic><abbrev xmlns:xlink="http://www.w3.org/1999/xlink" xlink:title="third maxilliped" id="ABBRID0ESHBG" xlink:type="simple">Mxp3</abbrev></italic></bold>: ischium slightly shorter than merus; disto-flexor corner with acute spine; crista dentata well-developed. Merus with extensor margin convex, armed with strong disto-extensor spine; flexor margin with 3 small teeth; lateral surface with sparse short rugae. Carpus with few short rugae on lateral surface. Propodus short, flexor margins convex.</p><p><bold><italic><abbrev xmlns:xlink="http://www.w3.org/1999/xlink" xlink:title="first pereopod, cheliped" id="ABBRID0E3HBG" xlink:type="simple">P1</abbrev></italic></bold>: subequal, moderately stout, ~1.7× longer than <abbrev xmlns:xlink="http://www.w3.org/1999/xlink" xlink:title="postorbital carapace length" id="ABBRID0EBIBG" xlink:type="simple">pcl</abbrev>, covered with numerous stiff setae on surfaces and margins. Ischium ~0.6 merus length, dorsodistal margin with acute spine; ventrodistal margin produced, with strong subterminal spine; surfaces covered with short rugae. Merus ~1/2 of <abbrev xmlns:xlink="http://www.w3.org/1999/xlink" xlink:title="postorbital carapace length" id="ABBRID0EFIBG" xlink:type="simple">pcl</abbrev>, with short, transverse rugae on surfaces; distal margin with strong dorsal, dorsomesial, ventromesial and ventrolateral spines: dorsal spine followed by row of spines along midline of dorsal surface, ventromesial spine followed by 2 strong median spines; mesial surface smooth. Carpus half of merus length, longer than broad; surfaces with short rugae; distal margin with dorsal, dorsomesial, dorsolateral and lateral spines, dorsomesial spine strongest, followed by 1 or 2 spines along dorsomesial margin. Chela compressed dorsoventrally, palm ~0.6 merus length, 1.1× longer than broad, with short rugae on surfaces; lateral margin slightly convex; mesial margin armed with 3 (rarely 1 or 2) spines. Dactylus 1.4× palm length, with tufts of short setae on margins and surfaces; occlusal margins weakly serrated and distally spooned, with low triangular process on distal third of fixed finger.</p><p><bold><italic><abbrev xmlns:xlink="http://www.w3.org/1999/xlink" xlink:title="second to fourth pereopods, first to third ambulatory legs" id="ABBRID0EOIBG" xlink:type="simple">P2–4</abbrev></italic></bold>: slender; margins and surfaces bearing dense long, stiff setae, lateral surface with short scale-like rugae. P2 ~1.9× <abbrev xmlns:xlink="http://www.w3.org/1999/xlink" xlink:title="postorbital carapace length" id="ABBRID0ETIBG" xlink:type="simple">pcl</abbrev>, reaching base of <abbrev xmlns:xlink="http://www.w3.org/1999/xlink" xlink:title="first pereopod, cheliped" id="ABBRID0EXIBG" xlink:type="simple">P1</abbrev> dactylus. Meri subequal in width on <abbrev xmlns:xlink="http://www.w3.org/1999/xlink" xlink:title="second to fourth pereopods, first to third ambulatory legs" id="ABBRID0E2IBG" xlink:type="simple">P2–4</abbrev>, decreasing in length posteriorly; P2 merus 0.7× <abbrev xmlns:xlink="http://www.w3.org/1999/xlink" xlink:title="postorbital carapace length" id="ABBRID0E6IBG" xlink:type="simple">pcl</abbrev> and 4.8× longer than broad, P3 and P4 meri ~0.9 and 0.8 length of P2 merus, respectively; extensor margin armed with row of spines decreasing in size proximally; flexor margin rugose, with strong distal spine. Carpi subequal in length on <abbrev xmlns:xlink="http://www.w3.org/1999/xlink" xlink:title="second to fourth pereopods, first to third ambulatory legs" id="ABBRID0EDJBG" xlink:type="simple">P2–4</abbrev>, ~0.4 P2 merus length; extensor margin ridged, with strong distal spine; lateral surface with low, submarginal ridge along extensor margin, ending in short distal spine; flexor margin with acute distal spine. Propodi subequal in width on <abbrev xmlns:xlink="http://www.w3.org/1999/xlink" xlink:title="second to fourth pereopods, first to third ambulatory legs" id="ABBRID0EHJBG" xlink:type="simple">P2–4</abbrev>; P2 propodus subequal or slightly longer than P3 and P4 propodi, 0.8 P2 merus length, and 6.5× longer than broad; extensor margin unarmed; flexor margin distally with pair of small but distinct corneous spines. Dactyli ~1/2 propodus length; extensor proximally straight, distal claw strongly curving; flexor margin straight, with 14 or 15 movable corneous spines on distal 0.8 length, each spine of distal half margin present on low, broad triangular tooth, ultimate spine closer to penultimate spine than to distal claw.</p><p><bold><italic><abbrev xmlns:xlink="http://www.w3.org/1999/xlink" xlink:title="first pereopod, cheliped" id="ABBRID0EQJBG" xlink:type="simple">P1</abbrev>–4</italic></bold> without epipods.</p></tp:treatment-sec><tp:treatment-sec sec-type="Coloration" id="SECID0EWJBG"><title>Coloration.</title><p>Entirely whitish.</p></tp:treatment-sec><tp:treatment-sec sec-type="habitat" id="SECID0E2JBG"><title>Habitat.</title><p>Chemosynthetic environments: cold seeps and hydrothermal vents.</p></tp:treatment-sec><tp:treatment-sec sec-type="distribution" id="SECID0EAKBG"><title>Distribution.</title><p>Northeastern South China Sea and Okinawa Trough, southern East China Sea; depth 1160–1481 m.</p></tp:treatment-sec><tp:treatment-sec sec-type="Genetics" id="SECID0EFKBG"><title>Genetics.</title><p>The genetic distance between <italic><tp:taxon-name><tp:taxon-name-part taxon-name-part-type="genus" reg="Munidopsis">M.</tp:taxon-name-part> <tp:taxon-name-part taxon-name-part-type="species" reg="longispinosa">longispinosa</tp:taxon-name-part></tp:taxon-name></italic> and <italic><tp:taxon-name><tp:taxon-name-part taxon-name-part-type="genus" reg="Munidopsis">M.</tp:taxon-name-part> <tp:taxon-name-part taxon-name-part-type="species" reg="verrilli">verrilli</tp:taxon-name-part></tp:taxon-name></italic> from southern California is 12.8%–14.6%. No genetic distances between specimens of <italic><tp:taxon-name><tp:taxon-name-part taxon-name-part-type="genus" reg="Munidopsis">M.</tp:taxon-name-part> <tp:taxon-name-part taxon-name-part-type="species" reg="longispinosa">longispinosa</tp:taxon-name-part></tp:taxon-name></italic> from the Okinawa Trough and the Site F site (Table <xref ref-type="table" rid="T2">2</xref>).</p></tp:treatment-sec><tp:treatment-sec sec-type="remarks" id="SECID0EQLBG"><title>Remarks.</title><p><xref ref-type="bibr" rid="B9">Cubelio et al. (2007c)</xref> described <italic><tp:taxon-name><tp:taxon-name-part taxon-name-part-type="genus" reg="Munidopsis">M.</tp:taxon-name-part> <tp:taxon-name-part taxon-name-part-type="species" reg="longispinosa">longispinosa</tp:taxon-name-part></tp:taxon-name></italic> based only on the male holotype collected from the hydrothermal-vent field of the Hatoma Knoll in the Okinawa Trough. Our specimens share several key morphological features with the holotype, including the presence of a pair of epigastric spines and five lateral marginal spines of the carapace, and elongated mesial eyespine. However, the original description and figures lacked details on the spination of the <abbrev xmlns:xlink="http://www.w3.org/1999/xlink" xlink:title="first pereopod, cheliped" id="ABBRID0EFMBG" xlink:type="simple">P1</abbrev> merus and carpus. In addition, the holotype was described to have small accessory spines (tubercles) near the epigastric spines, a row of flexor spines on the <abbrev xmlns:xlink="http://www.w3.org/1999/xlink" xlink:title="second to fourth pereopods, first to third ambulatory legs" id="ABBRID0EJMBG" xlink:type="simple">P2–4</abbrev> meri, and unarmed flexor margins on the <abbrev xmlns:xlink="http://www.w3.org/1999/xlink" xlink:title="second to fourth pereopods, first to third ambulatory legs" id="ABBRID0ENMBG" xlink:type="simple">P2–4</abbrev> propodi (<xref ref-type="bibr" rid="B9">Cubelio et al. 2007c</xref>); these characters contrast with our material. Actually, judging from the figures provided by <xref ref-type="bibr" rid="B9">Cubelio et al. (2007c)</xref>, the holotype seems to lack the accessory gastric spines (tubercles) and the flexor spines on the P2 merus. In our specimens, tuberculate rugae may occur on the gastric region and the flexor margins of the <abbrev xmlns:xlink="http://www.w3.org/1999/xlink" xlink:title="second to fourth pereopods, first to third ambulatory legs" id="ABBRID0EZMBG" xlink:type="simple">P2–4</abbrev> meri, but they never form distinct spines. The distal pair of corneous spines on the flexor margin of the <abbrev xmlns:xlink="http://www.w3.org/1999/xlink" xlink:title="second to fourth pereopods, first to third ambulatory legs" id="ABBRID0E4MBG" xlink:type="simple">P2–4</abbrev> propodi are exceptionally small and easily overlooked. The holotype and other Hatoma Knoll material are unavailable for further morphological and genetic comparison, but given the general morphological similarity and the close proximity of the Tangyin hydrothermal field to the Hatoma Knoll, we still assign our specimens to <italic><tp:taxon-name><tp:taxon-name-part taxon-name-part-type="genus" reg="Munidopsis">M.</tp:taxon-name-part> <tp:taxon-name-part taxon-name-part-type="species" reg="longispinosa">longispinosa</tp:taxon-name-part></tp:taxon-name></italic>. The observed morphological differences from the holotype are likely attributable to intraspecific variation and insufficient original description.</p><p>The specimens of <italic><tp:taxon-name><tp:taxon-name-part taxon-name-part-type="genus" reg="Munidopsis">M.</tp:taxon-name-part> <tp:taxon-name-part taxon-name-part-type="species" reg="longispinosa">longispinosa</tp:taxon-name-part></tp:taxon-name></italic> from the Site F seep were previously misidentified as <italic><tp:taxon-name><tp:taxon-name-part taxon-name-part-type="genus" reg="Munidopsis">M.</tp:taxon-name-part> <tp:taxon-name-part taxon-name-part-type="species" reg="verrilli">verrilli</tp:taxon-name-part></tp:taxon-name></italic> (<xref ref-type="bibr" rid="B11">Dong and Li 2015</xref>) because they both have a pair of epigastric spines only on the carapace dorsal surface, a row of five spines on the carapace lateral margin, unarmed rostrum, mesial and lateral eyespines, and P2 not reaching the distal end of <abbrev xmlns:xlink="http://www.w3.org/1999/xlink" xlink:title="first pereopod, cheliped" id="ABBRID0EIOBG" xlink:type="simple">P1</abbrev>. <italic><tp:taxon-name><tp:taxon-name-part taxon-name-part-type="genus" reg="Munidopsis">Munidopsis</tp:taxon-name-part> <tp:taxon-name-part taxon-name-part-type="species" reg="longispinosa">longispinosa</tp:taxon-name-part></tp:taxon-name></italic> can be readily distinguished from <italic><tp:taxon-name><tp:taxon-name-part taxon-name-part-type="genus" reg="Munidopsis">M.</tp:taxon-name-part> <tp:taxon-name-part taxon-name-part-type="species" reg="verrilli">verrilli</tp:taxon-name-part></tp:taxon-name></italic> in the following characters: the mesial eyespine is slender and reaches distal ~0.4–0.5 of the rostrum, the lateral cardiac regions of the carapace are ill-defined, the <abbrev xmlns:xlink="http://www.w3.org/1999/xlink" xlink:title="first pereopod, cheliped" id="ABBRID0ECPBG" xlink:type="simple">P1</abbrev> merus has two rows of spines (median spines are absent on the mesial surface), the <abbrev xmlns:xlink="http://www.w3.org/1999/xlink" xlink:title="first pereopod, cheliped" id="ABBRID0EGPBG" xlink:type="simple">P1</abbrev> carpus has four spines on the distal margin (an additional spine is present on the distolateral margin), and the flexor margin of <abbrev xmlns:xlink="http://www.w3.org/1999/xlink" xlink:title="second to fourth pereopods, first to third ambulatory legs" id="ABBRID0EKPBG" xlink:type="simple">P2–4</abbrev> propodi has a pair of distal corneous spines only. In <italic><tp:taxon-name><tp:taxon-name-part taxon-name-part-type="genus" reg="Munidopsis">M.</tp:taxon-name-part> <tp:taxon-name-part taxon-name-part-type="species" reg="verrilli">verrilli</tp:taxon-name-part></tp:taxon-name></italic>, the mesial eyespine is short and only reaches the proximal 0.3–0.4 of the rostrum, the lateral cardiac regions of the carapace are elevated, the <abbrev xmlns:xlink="http://www.w3.org/1999/xlink" xlink:title="first pereopod, cheliped" id="ABBRID0EZPBG" xlink:type="simple">P1</abbrev> merus has three rows of spines (distinct median spines are present on the mesial surface), the <abbrev xmlns:xlink="http://www.w3.org/1999/xlink" xlink:title="first pereopod, cheliped" id="ABBRID0E4PBG" xlink:type="simple">P1</abbrev> carpus has three spines on the distal margin (a spine is absent on the distolateral margin), and the flexor margin of <abbrev xmlns:xlink="http://www.w3.org/1999/xlink" xlink:title="second to fourth pereopods, first to third ambulatory legs" id="ABBRID0EBQBG" xlink:type="simple">P2–4</abbrev> propodi has three corneous spines including the distal pair. Other minor differences of <italic><tp:taxon-name><tp:taxon-name-part taxon-name-part-type="genus" reg="Munidopsis">M.</tp:taxon-name-part> <tp:taxon-name-part taxon-name-part-type="species" reg="longispinosa">longispinosa</tp:taxon-name-part></tp:taxon-name></italic> from <italic><tp:taxon-name><tp:taxon-name-part taxon-name-part-type="genus" reg="Munidopsis">M.</tp:taxon-name-part> <tp:taxon-name-part taxon-name-part-type="species" reg="verrilli">verrilli</tp:taxon-name-part></tp:taxon-name></italic> include thicker, stiffer setae on the <abbrev xmlns:xlink="http://www.w3.org/1999/xlink" xlink:title="first pereopod, cheliped" id="ABBRID0E2QBG" xlink:type="simple">P1</abbrev>, three (rarely one or two) instead of usually two spines on the mesial margin of the <abbrev xmlns:xlink="http://www.w3.org/1999/xlink" xlink:title="first pereopod, cheliped" id="ABBRID0E6QBG" xlink:type="simple">P1</abbrev> palm, and small instead of strong spines on the extensor margin of the <abbrev xmlns:xlink="http://www.w3.org/1999/xlink" xlink:title="second to fourth pereopods, first to third ambulatory legs" id="ABBRID0EDRBG" xlink:type="simple">P2–4</abbrev> carpi.</p><p><xref ref-type="bibr" rid="B11">Dong and Li (2015)</xref> pointed out that the Site F material was different from <italic><tp:taxon-name><tp:taxon-name-part taxon-name-part-type="genus" reg="Munidopsis">M.</tp:taxon-name-part> <tp:taxon-name-part taxon-name-part-type="species" reg="verrilli">verrilli</tp:taxon-name-part></tp:taxon-name></italic> in having six spines on the carapace lateral margin, including the anterolateral spine. However, the number of the spines seems variable: the fourth lateral spine may bear an accessory spine, giving the appearance of six. The shape of the rostrum is likewise variable in <italic><tp:taxon-name><tp:taxon-name-part taxon-name-part-type="genus" reg="Munidopsis">M.</tp:taxon-name-part> <tp:taxon-name-part taxon-name-part-type="species" reg="longispinosa">longispinosa</tp:taxon-name-part></tp:taxon-name></italic>, ranging from short and broadly triangular to slender and narrow (somewhat spiniform).</p><p><italic><tp:taxon-name><tp:taxon-name-part taxon-name-part-type="genus" reg="Munidopsis">Munidopsis</tp:taxon-name-part> <tp:taxon-name-part taxon-name-part-type="species" reg="longispinosa">longispinosa</tp:taxon-name-part></tp:taxon-name></italic> is also similar to <italic><tp:taxon-name><tp:taxon-name-part taxon-name-part-type="genus" reg="Munidopsis">M.</tp:taxon-name-part> <tp:taxon-name-part taxon-name-part-type="species" reg="asiatica">asiatica</tp:taxon-name-part></tp:taxon-name></italic> from the Sea of Okhotsk, which was proposed as a junior synonym of <italic><tp:taxon-name><tp:taxon-name-part taxon-name-part-type="genus" reg="Munidopsis">M.</tp:taxon-name-part> <tp:taxon-name-part taxon-name-part-type="species" reg="similis">similis</tp:taxon-name-part></tp:taxon-name></italic> by <xref ref-type="bibr" rid="B32">Rodríguez-Flores et al. (2023)</xref>. <italic><tp:taxon-name><tp:taxon-name-part taxon-name-part-type="genus" reg="Munidopsis">Munidopsis</tp:taxon-name-part> <tp:taxon-name-part taxon-name-part-type="species" reg="longispinosa">longispinosa</tp:taxon-name-part></tp:taxon-name></italic> is different from the latter in having ill-defined lateral cardiac regions of the carapace, two rows of spines on the <abbrev xmlns:xlink="http://www.w3.org/1999/xlink" xlink:title="first pereopod, cheliped" id="ABBRID0EVTBG" xlink:type="simple">P1</abbrev> merus and relatively smaller spines on the extensor margin of <abbrev xmlns:xlink="http://www.w3.org/1999/xlink" xlink:title="second to fourth pereopods, first to third ambulatory legs" id="ABBRID0EZTBG" xlink:type="simple">P2–4</abbrev> carpi (<xref ref-type="bibr" rid="B34">Smith 1885</xref>; <xref ref-type="bibr" rid="B23">Marin 2020</xref>; <xref ref-type="bibr" rid="B32">Rodríguez-Flores et al. 2023</xref>). Additionally, both <italic><tp:taxon-name><tp:taxon-name-part taxon-name-part-type="genus" reg="Munidopsis">M.</tp:taxon-name-part> <tp:taxon-name-part taxon-name-part-type="species" reg="asiatica">asiatica</tp:taxon-name-part></tp:taxon-name></italic> and <italic><tp:taxon-name><tp:taxon-name-part taxon-name-part-type="genus" reg="Munidopsis">M.</tp:taxon-name-part> <tp:taxon-name-part taxon-name-part-type="species" reg="similis">similis</tp:taxon-name-part></tp:taxon-name></italic> seem to have three distal spines on the <abbrev xmlns:xlink="http://www.w3.org/1999/xlink" xlink:title="first pereopod, cheliped" id="ABBRID0E6UBG" xlink:type="simple">P1</abbrev> carpus judging from the photos of the specimens (<xref ref-type="bibr" rid="B23">Marin 2020</xref>; <xref ref-type="bibr" rid="B32">Rodríguez-Flores et al. 2023</xref>). The armature on the flexor margin of the <abbrev xmlns:xlink="http://www.w3.org/1999/xlink" xlink:title="second to fourth pereopods, first to third ambulatory legs" id="ABBRID0ELVBG" xlink:type="simple">P2–4</abbrev> propodi is unclear in <italic><tp:taxon-name><tp:taxon-name-part taxon-name-part-type="genus" reg="Munidopsis">M.</tp:taxon-name-part> <tp:taxon-name-part taxon-name-part-type="species" reg="similis">similis</tp:taxon-name-part></tp:taxon-name></italic> but it was illustrated distally unarmed in <italic><tp:taxon-name><tp:taxon-name-part taxon-name-part-type="genus" reg="Munidopsis">M.</tp:taxon-name-part> <tp:taxon-name-part taxon-name-part-type="species" reg="asiatica">asiatica</tp:taxon-name-part></tp:taxon-name></italic> (<xref ref-type="bibr" rid="B23">Marin 2020</xref>), a character rather unusual in <italic><tp:taxon-name><tp:taxon-name-part taxon-name-part-type="genus" reg="Munidopsis">Munidopsis</tp:taxon-name-part></tp:taxon-name></italic> species.</p><p><italic><tp:taxon-name><tp:taxon-name-part taxon-name-part-type="genus" reg="Munidopsis">Munidopsis</tp:taxon-name-part> <tp:taxon-name-part taxon-name-part-type="species" reg="longispinosa">longispinosa</tp:taxon-name-part></tp:taxon-name></italic> therefore appears endemic to the chemosynthetic habitats in two regions: the Site F cold seep in the northern South China Sea and the hydrothermal fields in the Okinawa Trough, southern East China Sea.</p></tp:treatment-sec><tp:treatment-sec><!--Section generated to contain objects referenced in tp:taxon-treatment.--><table-wrap id="T2" position="float" orientation="portrait"><label>Table 2.</label><caption><p>Inter- and intraspecific genetic distances (%) among the five <italic><tp:taxon-name><tp:taxon-name-part taxon-name-part-type="genus" reg="Munidopsis">Munidopsis</tp:taxon-name-part></tp:taxon-name></italic> species based on the <italic><abbrev xmlns:xlink="http://www.w3.org/1999/xlink" xlink:title="mitochondrial gene, cytochrome c oxidase subunit I" id="ABBRID0ES4AE" xlink:type="simple">COI</abbrev></italic> gene.</p></caption><table id="TID0E51BG" rules="all"><tbody><tr><th rowspan="1" colspan="1"/><th rowspan="1" colspan="1">
                  <italic>
                    <tp:taxon-name><tp:taxon-name-part taxon-name-part-type="genus" reg="Munidopsis">M.</tp:taxon-name-part> <tp:taxon-name-part taxon-name-part-type="species" reg="lauensis">lauensis</tp:taxon-name-part></tp:taxon-name>
                  </italic>
                </th><th rowspan="1" colspan="1">
                  <italic>
                    <tp:taxon-name><tp:taxon-name-part taxon-name-part-type="genus" reg="Munidopsis">M.</tp:taxon-name-part> <tp:taxon-name-part taxon-name-part-type="species" reg="ryukyuensis">ryukyuensis</tp:taxon-name-part></tp:taxon-name>
                  </italic>
                </th><th rowspan="1" colspan="1">
                  <italic>
                    <tp:taxon-name><tp:taxon-name-part taxon-name-part-type="genus" reg="Munidopsis">M.</tp:taxon-name-part> <tp:taxon-name-part taxon-name-part-type="species" reg="longispinosa">longispinosa</tp:taxon-name-part></tp:taxon-name>
                  </italic>
                </th><th rowspan="1" colspan="1">
                  <italic>
                    <tp:taxon-name><tp:taxon-name-part taxon-name-part-type="genus" reg="Munidopsis">M.</tp:taxon-name-part> <tp:taxon-name-part taxon-name-part-type="species" reg="similis">similis</tp:taxon-name-part></tp:taxon-name>
                  </italic>
                </th><th rowspan="1" colspan="1">
                  <tp:taxon-name><tp:taxon-name-part taxon-name-part-type="genus" reg="Munidopsis">M.</tp:taxon-name-part> <tp:taxon-name-part taxon-name-part-type="uncertainty-rank">cf.</tp:taxon-name-part> <tp:taxon-name-part taxon-name-part-type="species" reg="verrilli">verrilli</tp:taxon-name-part></tp:taxon-name>
                </th></tr><tr><td rowspan="1" colspan="1">
                  <italic>
                    <tp:taxon-name><tp:taxon-name-part taxon-name-part-type="genus" reg="Munidopsis">M.</tp:taxon-name-part> <tp:taxon-name-part taxon-name-part-type="species" reg="lauensis">lauensis</tp:taxon-name-part></tp:taxon-name>
                  </italic>
                </td><td rowspan="1" colspan="1">0–0.2</td><td rowspan="1" colspan="1"/><td rowspan="1" colspan="1"/><td rowspan="1" colspan="1"/><td rowspan="1" colspan="1"/></tr><tr><td rowspan="1" colspan="1">
                  <italic>
                    <tp:taxon-name><tp:taxon-name-part taxon-name-part-type="genus" reg="Munidopsis">M.</tp:taxon-name-part> <tp:taxon-name-part taxon-name-part-type="species" reg="ryukyuensis">ryukyuensis</tp:taxon-name-part></tp:taxon-name>
                  </italic>
                </td><td rowspan="1" colspan="1">13.1–13.8</td><td rowspan="1" colspan="1">0–0.6</td><td rowspan="1" colspan="1"/><td rowspan="1" colspan="1"/><td rowspan="1" colspan="1"/></tr><tr><td rowspan="1" colspan="1">
                  <italic>
                    <tp:taxon-name><tp:taxon-name-part taxon-name-part-type="genus" reg="Munidopsis">M.</tp:taxon-name-part> <tp:taxon-name-part taxon-name-part-type="species" reg="longispinosa">longispinosa</tp:taxon-name-part></tp:taxon-name>
                  </italic>
                </td><td rowspan="1" colspan="1">17.2</td><td rowspan="1" colspan="1">17.2–17.9</td><td rowspan="1" colspan="1">0</td><td rowspan="1" colspan="1"/><td rowspan="1" colspan="1"/></tr><tr><td rowspan="1" colspan="1">
                  <italic>
                    <tp:taxon-name><tp:taxon-name-part taxon-name-part-type="genus" reg="Munidopsis">M.</tp:taxon-name-part> <tp:taxon-name-part taxon-name-part-type="species" reg="similis">similis</tp:taxon-name-part></tp:taxon-name>
                  </italic>
                </td><td rowspan="1" colspan="1">16–17.5</td><td rowspan="1" colspan="1">12.7–14.9</td><td rowspan="1" colspan="1">12.8–13.2</td><td rowspan="1" colspan="1">0.6–2</td><td rowspan="1" colspan="1"/></tr><tr><td rowspan="1" colspan="1">
                  <tp:taxon-name><tp:taxon-name-part taxon-name-part-type="genus" reg="Munidopsis">M.</tp:taxon-name-part> <tp:taxon-name-part taxon-name-part-type="uncertainty-rank">cf.</tp:taxon-name-part> <tp:taxon-name-part taxon-name-part-type="species" reg="verrilli">verrilli</tp:taxon-name-part></tp:taxon-name>
                </td><td rowspan="1" colspan="1">17.5–19.8</td><td rowspan="1" colspan="1">14.2–16.3</td><td rowspan="1" colspan="1">12.8–14.6</td><td rowspan="1" colspan="1">0.8–3.8</td><td rowspan="1" colspan="1">1.4</td></tr></tbody></table></table-wrap></tp:treatment-sec><ref-list><ref id="B11"><mixed-citation xmlns:xlink="http://www.w3.org/1999/xlink" xlink:type="simple"><person-group><name name-style="western"><surname>Dong</surname><given-names>D</given-names></name><name name-style="western"><surname>Li</surname><given-names>X</given-names></name></person-group> (<year>2015</year>) <article-title>Galatheid and chirostylid crustaceans (<tp:taxon-name><tp:taxon-name-part taxon-name-part-type="order">Decapoda</tp:taxon-name-part></tp:taxon-name>: <tp:taxon-name><tp:taxon-name-part taxon-name-part-type="infraorder">Anomura</tp:taxon-name-part></tp:taxon-name>) from a cold seep environment in the northeastern South China Sea.</article-title><source>Zootaxa</source><volume>4057</volume>(<issue>1</issue>): <fpage>91</fpage>–<lpage>105</lpage>. <ext-link xlink:href="10.11646/zootaxa.4057.1.5" ext-link-type="doi" xlink:type="simple">https://doi.org/10.11646/zootaxa.4057.1.5</ext-link></mixed-citation></ref><ref id="B9"><mixed-citation xmlns:xlink="http://www.w3.org/1999/xlink" xlink:type="simple"><person-group><name name-style="western"><surname>Cubelio</surname><given-names>SS</given-names></name><name name-style="western"><surname>Tsuchida</surname><given-names>S</given-names></name><name name-style="western"><surname>Watanabe</surname><given-names>S</given-names></name></person-group> (<year>2007c</year>) <article-title>New species of <italic><tp:taxon-name><tp:taxon-name-part taxon-name-part-type="genus">Munidopsis</tp:taxon-name-part></tp:taxon-name></italic> (<tp:taxon-name><tp:taxon-name-part taxon-name-part-type="order">Decapoda</tp:taxon-name-part></tp:taxon-name>: <tp:taxon-name><tp:taxon-name-part taxon-name-part-type="infraorder">Anomura</tp:taxon-name-part></tp:taxon-name>: <tp:taxon-name><tp:taxon-name-part taxon-name-part-type="family">Galatheidae</tp:taxon-name-part></tp:taxon-name>) from hydrothermal vent in Okinawa Trough and cold seep in Sagami Bay.</article-title><source>Crustacean Research</source><volume>36</volume>(<issue>0</issue>): <fpage>1</fpage>–<lpage>14</lpage>. <ext-link xlink:href="10.18353/crustacea.36.0_1" ext-link-type="doi" xlink:type="simple">https://doi.org/10.18353/crustacea.36.0_1</ext-link></mixed-citation></ref><ref id="B32"><mixed-citation xmlns:xlink="http://www.w3.org/1999/xlink" xlink:type="simple"><person-group><name name-style="western"><surname>Rodríguez-Flores</surname><given-names>PC</given-names></name><name name-style="western"><surname>Seid</surname><given-names>CA</given-names></name><name name-style="western"><surname>Rouse</surname><given-names>GW</given-names></name><name name-style="western"><surname>Giribet</surname><given-names>G</given-names></name></person-group> (<year>2023</year>) <article-title>Cosmopolitan abyssal lineages? A systematic study of East Pacific deep-sea squat lobsters (<tp:taxon-name><tp:taxon-name-part taxon-name-part-type="order">Decapoda</tp:taxon-name-part></tp:taxon-name>: <tp:taxon-name><tp:taxon-name-part taxon-name-part-type="superfamily">Galatheoidea</tp:taxon-name-part></tp:taxon-name>: <tp:taxon-name><tp:taxon-name-part taxon-name-part-type="family">Munidopsidae</tp:taxon-name-part></tp:taxon-name>).</article-title><source>Invertebrate Systematics</source><volume>37</volume>(<issue>1</issue>): <fpage>14</fpage>–<lpage>60</lpage>. <ext-link xlink:href="10.1071/IS22030" ext-link-type="doi" xlink:type="simple">https://doi.org/10.1071/IS22030</ext-link></mixed-citation></ref><ref id="B34"><mixed-citation xmlns:xlink="http://www.w3.org/1999/xlink" xlink:type="simple"><person-group><name name-style="western"><surname>Smith</surname><given-names>SI</given-names></name></person-group> (<year>1885</year>) <article-title>On some new or little known decapod <tp:taxon-name><tp:taxon-name-part taxon-name-part-type="subphylum">Crustacea</tp:taxon-name-part></tp:taxon-name>, from recent fish commission dredging off the east coast of the United States.</article-title><source>Proceedings of the United States National Museum</source><volume>7</volume>(<issue>455</issue>): <fpage>493</fpage>–<lpage>511</lpage>. <ext-link xlink:href="10.5479/si.00963801.455.493" ext-link-type="doi" xlink:type="simple">https://doi.org/10.5479/si.00963801.455.493</ext-link></mixed-citation></ref><ref id="B23"><mixed-citation xmlns:xlink="http://www.w3.org/1999/xlink" xlink:type="simple"><person-group><name name-style="western"><surname>Marin</surname><given-names>I</given-names></name></person-group> (<year>2020</year>) Northern unicorns of the depths: Diversity of the genus <italic><tp:taxon-name><tp:taxon-name-part taxon-name-part-type="genus">Munidopsis</tp:taxon-name-part></tp:taxon-name></italic> Whiteaves, 1874 (<tp:taxon-name><tp:taxon-name-part taxon-name-part-type="order">Decapoda</tp:taxon-name-part></tp:taxon-name>: <tp:taxon-name><tp:taxon-name-part taxon-name-part-type="infraorder">Anomura</tp:taxon-name-part></tp:taxon-name>: <tp:taxon-name><tp:taxon-name-part taxon-name-part-type="family">Munidopsidae</tp:taxon-name-part></tp:taxon-name>) in the northwestern Pacific Ocean, with descriptions of three new species along the Russian coast. Progress in Oceanography 183: e102263. <ext-link xlink:href="10.1016/j.pocean.2020.102263" ext-link-type="doi" xlink:type="simple">https://doi.org/10.1016/j.pocean.2020.102263</ext-link></mixed-citation></ref></ref-list></tp:taxon-treatment>
