# Supplementary material for: ﻿Taxonomic revision of two dominant Munidopsis species (Decapoda, Anomura, Munidopsidae) from the cold seeps in the northern South China Sea: new records and complementary descriptions
Source: Zookeys. 2025 Nov 26;1261:165–88. doi: 10.3897/zookeys.1261.171276 (PMC12676479; doi:10.3897/zookeys.1261.171276)
Supplement: XML Treatment for Munidopsis verrilli [file zookeys.1261.171276-treatment3.xml]

<!DOCTYPE tp:taxon-treatment
  PUBLIC "-//TaxonX//DTD Taxonomic Treatment Publishing DTD v0 20100105//EN" "tax-treatment-NSO.dtd">
<tp:taxon-treatment xmlns:tp="http://www.plazi.org/taxpub"><tp:treatment-meta><kwd-group><label>Taxon classification</label><kwd>
                  <named-content content-type="kingdom">Animalia</named-content>
                </kwd><kwd>
                  <named-content content-type="order">Decapoda</named-content>
                </kwd><kwd>
                  <named-content content-type="family">Munidopsidae</named-content>
                </kwd></kwd-group><mixed-citation publication-type="journal"><person-group><name><surname>Dong</surname><given-names>Dong</given-names></name><name><surname>Seid</surname><given-names>Charlotte A.</given-names></name><name><surname>Li</surname><given-names>Xinzheng</given-names></name><name><surname>Rouse</surname><given-names>Greg W.</given-names></name></person-group><article-title>﻿Taxonomic revision of two dominant <italic><tp:taxon-name><tp:taxon-name-part taxon-name-part-type="genus" reg="Munidopsis">Munidopsis</tp:taxon-name-part></tp:taxon-name></italic> species (<tp:taxon-name><tp:taxon-name-part taxon-name-part-type="order">Decapoda</tp:taxon-name-part></tp:taxon-name>, <tp:taxon-name><tp:taxon-name-part taxon-name-part-type="infraorder">Anomura</tp:taxon-name-part></tp:taxon-name>, <tp:taxon-name><tp:taxon-name-part taxon-name-part-type="family">Munidopsidae</tp:taxon-name-part></tp:taxon-name>) from the cold seeps in the northern South China Sea: new records and complementary descriptions</article-title><source>Zookeys</source><day>26</day><month>11</month><year>2025</year><volume>1261</volume><fpage>165</fpage><lpage>188</lpage><pub-id pub-id-type="doi">10.3897/zookeys.1261.171276</pub-id></mixed-citation></tp:treatment-meta><tp:nomenclature><label>﻿</label><tp:taxon-name><object-id xmlns:xlink="http://www.w3.org/1999/xlink" content-type="arpha" xlink:type="simple">FE6E8420-7DCE-57EF-8CF3-5F826BE97E4B</object-id>
                <tp:taxon-name-part taxon-name-part-type="genus" reg="Munidopsis">Munidopsis</tp:taxon-name-part>
                <tp:taxon-name-part taxon-name-part-type="species" reg="verrilli">verrilli</tp:taxon-name-part>
              </tp:taxon-name><tp:taxon-authority>Benedict, 1902</tp:taxon-authority><xref ref-type="fig" rid="F7">Figs 7</xref><xref ref-type="fig" rid="F8">, 8</xref><tp:nomenclature-citation-list><tp:nomenclature-citation><tp:taxon-name>
                    <tp:taxon-name-part taxon-name-part-type="genus" reg="Munidopsis">Munidopsis</tp:taxon-name-part> <tp:taxon-name-part taxon-name-part-type="species" reg="verrilli">verrilli</tp:taxon-name-part></tp:taxon-name><comment><xref ref-type="bibr" rid="B6">Benedict 1902</xref>: 291, fig. 3 (type locality: off southern California). —<xref ref-type="bibr" rid="B30">Rathbun 1904</xref>: 167. —<xref ref-type="bibr" rid="B33">Schmitt 1921</xref>: 169, fig. 108. —<xref ref-type="bibr" rid="B24">McCauley 1972</xref>: 415 (list). —<xref ref-type="bibr" rid="B22">Luke 1977</xref>: 26. —<xref ref-type="bibr" rid="B39">Wicksten 1982</xref>: 245 (list). —<xref ref-type="bibr" rid="B40">Wicksten 1989</xref>: 316 (list). —<xref ref-type="bibr" rid="B4">Baba and Poore 2002</xref>: 245, fig. 10. —<xref ref-type="bibr" rid="B29">Poore 2004</xref>: 238, fig. 65k. —<xref ref-type="bibr" rid="B2">Baba 2005</xref>: 194, 298. —<xref ref-type="bibr" rid="B28">Osawa and Takeda 2007</xref>: 142, fig. 6C, D. —<xref ref-type="bibr" rid="B5">Baba et al. 2009</xref>: 275, figs 252, 253. —<xref ref-type="bibr" rid="B19">Komai and Matsuzaki 2016</xref>: 103, figs 7, 8.</comment></tp:nomenclature-citation><tp:nomenclature-citation><tp:taxon-name>
                    <tp:taxon-name-part taxon-name-part-type="genus" reg="Munidopsis">Munidopsis</tp:taxon-name-part>
                  </tp:taxon-name><comment>sp. cf. <tp:taxon-name><tp:taxon-name-part taxon-name-part-type="genus" reg="Munidopsis">M.</tp:taxon-name-part> <tp:taxon-name-part taxon-name-part-type="species" reg="verrilli">verrilli</tp:taxon-name-part></tp:taxon-name> —<xref ref-type="bibr" rid="B31">Rodríguez-Flores 2025</xref>: 21.</comment></tp:nomenclature-citation></tp:nomenclature-citation-list></tp:nomenclature><tp:treatment-sec sec-type="material" id="SECID0ED2BG"><title>Material examined.</title><p>USA – off California • 9 males (5–17 mm), 6 females (8–13 mm), 4 ovigerous females (13–17 mm); Catalina Basin, MET Sta. 109; <named-content xmlns:xlink="http://www.w3.org/1999/xlink" content-type="dwc:verbatimCoordinates" xlink:type="simple"><named-content content-type="geo-json" specific-use="{&#34;type&#34;:&#34;Point&#34;,&#34;coordinates&#34;:[-118.500000,33.183333]}" id="NCID0EM2BG" xlink:type="simple">33°11'N, 118°30'W</named-content></named-content>; 1198–1234 m depth; K. Smith and S. Luke leg.; 31 Jan. 1981; collected by 40’ otter trawl of R/V New Horizon; <abbrev xmlns:xlink="http://www.w3.org/1999/xlink" xlink:title="Scripps Institution of Oceanography Benthic Invertebrate Collection" id="ABBRID0ER2BG" xlink:type="simple">SIO-BIC</abbrev> C4907.</p></tp:treatment-sec><tp:treatment-sec sec-type="description" id="SECID0EV2BG"><title>Description.</title><p><bold><italic>Carapace</italic></bold>: distinctly longer than broad (excluding rostrum). Frontal margins oblique, antennal spine well developed. Lateral margins divergent posteriorly, broadest at median posterior branchial margin, bearing sparse long setae; anterolateral spine short, anterolaterally directed; anterior branchial margin with 3 spines; posterior branchial margin convex, with spine at end of posterior cervical groove. Posterior margin concave, submarginal ridge elevated. Dorsal surface with regions well defined, covered with transverse, interrupted short rugae; rugae longer and more strongly elevated on posterior branchial region, sparsely bearing short setae on gastric and lateral branchial region; cervical groove deep. Gastric region strongly elevated, with pair of epigastric spines. Cardiac region clearly delineated, lateral and posterior cardiac regions elevated, median transverse groove deep. Intestinal region subtriangular. Rostrum spiniform or narrowly triangular, nearly horizontal, ~0.2 remaining carapace length, 2.5× longer than broad; dorsal surface smoothly carinate, unarmed or rarely with small median spine. Pterygostomial flaps with oblique rugae on surface, anterior end with small spine.</p><fig id="F7" position="float" orientation="portrait"><object-id xmlns:xlink="http://www.w3.org/1999/xlink" content-type="doi" xlink:type="simple">10.3897/zookeys.1261.171276.figure7</object-id><object-id xmlns:xlink="http://www.w3.org/1999/xlink" content-type="arpha" xlink:type="simple">A72F75E7-5200-5223-AF75-AC6A51B99178</object-id><label>Figure 7.</label><caption><p><italic><tp:taxon-name><tp:taxon-name-part taxon-name-part-type="genus" reg="Munidopsis">Munidopsis</tp:taxon-name-part> <tp:taxon-name-part taxon-name-part-type="species" reg="verrilli">verrilli</tp:taxon-name-part></tp:taxon-name></italic> Benedict, 1902, <abbrev xmlns:xlink="http://www.w3.org/1999/xlink" xlink:title="Scripps Institution of Oceanography Benthic Invertebrate Collection" id="ABBRID0ET3BG" xlink:type="simple">SIO-BIC</abbrev> C4907, Catalina Basin, off California: (<bold>A, E, F, H, I</bold>) male, <abbrev xmlns:xlink="http://www.w3.org/1999/xlink" xlink:title="postorbital carapace length" id="ABBRID0EZ3BG" xlink:type="simple">pcl</abbrev> 17.2 mm; (<bold>B</bold>) male, <abbrev xmlns:xlink="http://www.w3.org/1999/xlink" xlink:title="postorbital carapace length" id="ABBRID0E63BG" xlink:type="simple">pcl</abbrev> 10.0 mm; (<bold>C, G</bold>) ovigerous female, <abbrev xmlns:xlink="http://www.w3.org/1999/xlink" xlink:title="postorbital carapace length" id="ABBRID0EF4BG" xlink:type="simple">pcl</abbrev> 16.5 mm; (<bold>D</bold>) male, <abbrev xmlns:xlink="http://www.w3.org/1999/xlink" xlink:title="postorbital carapace length" id="ABBRID0EL4BG" xlink:type="simple">pcl</abbrev> 13.0 mm. <bold>A.</bold> Carapace and pleonal tergites 1–3, setae illustrated only on left part, dorsal view; <bold>B–D.</bold> Anterior part of carapace, epigastric spines omitted on (<bold>C</bold>) and (<bold>D</bold>); <bold>E.</bold> Carapace and left pterygostomian flap, lateral view; <bold>F.</bold> Sternal plastron, ventral view; <bold>G.</bold> Telson; <bold>H.</bold> Left antennular and antennal peduncles, ventral view; <bold>I.</bold> Left <abbrev xmlns:xlink="http://www.w3.org/1999/xlink" xlink:title="third maxilliped" id="ABBRID0EB5BG" xlink:type="simple">Mxp3</abbrev>, ventral view. Scale bars: 1.0 mm.</p></caption><graphic xmlns:xlink="http://www.w3.org/1999/xlink" xlink:href="zookeys-1261-165_article-171276__-g007.jpg" position="float" orientation="portrait" xlink:type="simple" id="oo_1478346.jpg"><uri content-type="original_file" xlink:type="simple">https://binary.pensoft.net/fig/1478346</uri></graphic></fig><p><bold><italic>Sternum</italic></bold>: slightly longer than broad, widening posteriorly. Sternite 3 1.8× broader than long, divided into 2 parts by longitudinal median groove; anterior margin with median notch, bearing small lateral tooth. Sternite 4 slightly broader than long, anterior part with longitudinal median groove, narrowly elongated; posterior part broad, surface depressed and with short scale-like rugae. Sternites 5–7 separated by transverse ridges, with interrupted median groove.</p><fig id="F8" position="float" orientation="portrait"><object-id xmlns:xlink="http://www.w3.org/1999/xlink" content-type="doi" xlink:type="simple">10.3897/zookeys.1261.171276.figure8</object-id><object-id xmlns:xlink="http://www.w3.org/1999/xlink" content-type="arpha" xlink:type="simple">BA7C652D-2CFC-5B87-9ACB-705A3F877ABF</object-id><label>Figure 8.</label><caption><p><italic><tp:taxon-name><tp:taxon-name-part taxon-name-part-type="genus" reg="Munidopsis">Munidopsis</tp:taxon-name-part> <tp:taxon-name-part taxon-name-part-type="species" reg="verrilli">verrilli</tp:taxon-name-part></tp:taxon-name></italic> Benedict, 1902, <abbrev xmlns:xlink="http://www.w3.org/1999/xlink" xlink:title="Scripps Institution of Oceanography Benthic Invertebrate Collection" id="ABBRID0EE6BG" xlink:type="simple">SIO-BIC</abbrev> C4907, Catalina Basin, off California, ovigerous female, <abbrev xmlns:xlink="http://www.w3.org/1999/xlink" xlink:title="postorbital carapace length" id="ABBRID0EI6BG" xlink:type="simple">pcl</abbrev> 16.5 mm. <bold>A.</bold> Left <abbrev xmlns:xlink="http://www.w3.org/1999/xlink" xlink:title="first pereopod, cheliped" id="ABBRID0EO6BG" xlink:type="simple">P1</abbrev>, setae illustrated, dorsal view; <bold>B.</bold> Left <abbrev xmlns:xlink="http://www.w3.org/1999/xlink" xlink:title="first pereopod, cheliped" id="ABBRID0EU6BG" xlink:type="simple">P1</abbrev>, ventral view; <bold>C.</bold> Left <abbrev xmlns:xlink="http://www.w3.org/1999/xlink" xlink:title="first pereopod, cheliped" id="ABBRID0E16BG" xlink:type="simple">P1</abbrev> ischium, merus and carpus, mesial view; <bold>D.</bold> Right P2, setae illustrated, lateral view; <bold>E.</bold> Right P3, lateral view; <bold>F.</bold> Left P4, lateral view; <bold>G.</bold> Dactylus of right P2, lateral view. Scale bars: 1.0 mm.</p></caption><graphic xmlns:xlink="http://www.w3.org/1999/xlink" xlink:href="zookeys-1261-165_article-171276__-g008.jpg" position="float" orientation="portrait" xlink:type="simple" id="oo_1478347.jpg"><uri content-type="original_file" xlink:type="simple">https://binary.pensoft.net/fig/1478347</uri></graphic></fig><p><bold><italic>Pleon</italic></bold>: tergites smooth and unarmed. Tergite 2–4 each with 2 transverse ridges bearing fine setae anteriorly, posterior ridge on tergite 4 low and interrupted. Tergite 5 smooth, without distinct groove and ridge. Tergite 6 with straight or slightly concave posteromedian margin. Telson composed of 9 or 10 plates.</p><p><bold><italic>Eye</italic></bold>: eyestalk immovable. Peduncle short, broader than cornea. Mesial eyespine relatively long, anteriorly directed, reaching to proximal 0.3–0.4 of rostrum. Lateral eyespine short. Cornea globular.</p><p><bold><italic>Antennule</italic></bold>: article 1 longer than broad; distal margin with strong ventrolateral and dorsolateral spines subequal in size and short mesial spine; lateral surface slightly inflated, with oblique groove extending from base of dorsolateral distal spine to median part of ventral surface; mesial margin straight.</p><p><bold><italic>Antenna</italic></bold>: peduncle thick, reaching to level of midlength of rostrum. Article 1 with distomesial and distolateral spines both reaching midlength of article 2. Article 2 with short distolateral spine reaching midlength of article 3. Article 3 subrectangular, distomesial and distolateral margins minutely denticulate. Article 4 short.</p><p><bold><italic><abbrev xmlns:xlink="http://www.w3.org/1999/xlink" xlink:title="third maxilliped" id="ABBRID0ENBAI" xlink:type="simple">Mxp3</abbrev></italic></bold>: ischium slightly shorter than merus, disto-extensor corner with small but acute spine; crista dentata well-developed. Merus with extensor margin slightly convex, rugose, armed with small distal spine; flexor margin denticulate, bearing 3 small spines; lateral surface with short rugae. Carpus with extensor margin slightly rugose. Propodus subrectangular, narrowed distally, extensor and flexor margins subparallel.</p><p><bold><italic><abbrev xmlns:xlink="http://www.w3.org/1999/xlink" xlink:title="first pereopod, cheliped" id="ABBRID0EXBAI" xlink:type="simple">P1</abbrev></italic></bold>: subequal, 1.5× as long as <abbrev xmlns:xlink="http://www.w3.org/1999/xlink" xlink:title="postorbital carapace length" id="ABBRID0E3BAI" xlink:type="simple">pcl</abbrev>, densely covered with long setae on surfaces and margins. Ischium short, ~1/2 of merus length; dorsodistal margin armed with acute spine; ventrodistal margin produced, with strong subterminal spine; surfaces covered with short rugae. Merus ~1/2 of <abbrev xmlns:xlink="http://www.w3.org/1999/xlink" xlink:title="postorbital carapace length" id="ABBRID0EACAI" xlink:type="simple">pcl</abbrev>; surfaces bearing short transverse rugae; distal margin with strong dorsal, dorsomesial, ventromesial and ventrolateral spines: dorsal spine followed by row of spines along midline of dorsal surface, dorsomesial spine followed by strong median spine on mesial surface, ventromesial spine followed by 2 strong spines on ventral surface. Carpus half of merus length; surfaces with short rugae; distal margin with strong dorsal, dorsolateral and dorsomesial spines; dorsomesial spine followed by row of 2 spines along dorsomesial margin. Chela compressed dorsoventrally, palm 0.6 merus length, 1.6× longer than broad, with short rugae on surfaces; lateral margin straight; mesial margin armed with 2 spines. Fingers approximately as long as palm, thickly setose distally; occlusal margins serrated and distally spooned, with low proximal triangular process on fixed finger.</p><p><bold><italic><abbrev xmlns:xlink="http://www.w3.org/1999/xlink" xlink:title="second to fourth pereopods, first to third ambulatory legs" id="ABBRID0EJCAI" xlink:type="simple">P2–4</abbrev></italic></bold>: slender, with long setae densely on margins and surfaces; lateral surface with short scale-like rugae. P2 ~1.8× <abbrev xmlns:xlink="http://www.w3.org/1999/xlink" xlink:title="postorbital carapace length" id="ABBRID0EOCAI" xlink:type="simple">pcl</abbrev>, nearly reaching tip of <abbrev xmlns:xlink="http://www.w3.org/1999/xlink" xlink:title="first pereopod, cheliped" id="ABBRID0ESCAI" xlink:type="simple">P1</abbrev> dactylus. Meri slender, decreasing in length posteriorly, P2 merus 0.6 <abbrev xmlns:xlink="http://www.w3.org/1999/xlink" xlink:title="postorbital carapace length" id="ABBRID0EWCAI" xlink:type="simple">pcl</abbrev>, P3 and P4 merus ~0.8 and 0.7 P2 merus length, respectively; P2 merus ~7.1× longer than broad (length/width ratio on P3 and P4 meri, 5 and 4.5, respectively); extensor margin armed with row of spines decreasing in size proximally; flexor margin rugose, with strong distal spine. Carpi somewhat decreasing in length posteriorly, subequal in width, P2 carpus ~0.4 length of P2 merus, P3 and P4 carpi 0.9 and 0.8 length of P2 carpus, respectively; extensor margin with 2 longitudinal ridges, mesial ridge usually with 4 spines, lateral ridge with relatively small distal spine; flexor margin with minute distal spine. Propodi slender, subequal in width on <abbrev xmlns:xlink="http://www.w3.org/1999/xlink" xlink:title="second to fourth pereopods, first to third ambulatory legs" id="ABBRID0E1CAI" xlink:type="simple">P2–4</abbrev>; P2 propodus 0.9 length of P2 merus, 9.0× longer than broad, P3 and P4 propodi 0.9 length of P2 propodus; extensor margin slightly rugose, unarmed; flexor margin with pair of distal corneous spines preceded by corneous spine located on distal 0.2. Dactyli 0.4 or 0.5 length of propodus; extensor margin slightly rugose, proximally straight, distal claw curving; flexor margin straight, with 10–12 movable corneous spines on distal 0.8 length, each spine present on low triangular tooth, ultimate spine closer to penultimate spine than to distal claw.</p><p><bold><italic><abbrev xmlns:xlink="http://www.w3.org/1999/xlink" xlink:title="first pereopod, cheliped" id="ABBRID0EDDAI" xlink:type="simple">P1</abbrev>–4</italic></bold> without epipods.</p></tp:treatment-sec><tp:treatment-sec sec-type="habitat" id="SECID0EJDAI"><title>Habitat.</title><p>Clay (<xref ref-type="bibr" rid="B2">Baba 2005</xref>) and manganese-crust bottom (<xref ref-type="bibr" rid="B31">Rodríguez-Flores 2025</xref>).</p></tp:treatment-sec><tp:treatment-sec sec-type="distribution" id="SECID0EXDAI"><title>Distribution.</title><p>West Pacific: south to Australia and Indonesia and north to Japan; Central Pacific: Johnston Atoll; Eastern Pacific: from off Oregon to southern California; depth 732–4169 m.</p></tp:treatment-sec><tp:treatment-sec sec-type="remarks" id="SECID0E3DAI"><title>Remarks.</title><p><xref ref-type="bibr" rid="B2">Baba (2005)</xref> noted that the holotype of <italic><tp:taxon-name><tp:taxon-name-part taxon-name-part-type="genus" reg="Munidopsis">M.</tp:taxon-name-part> <tp:taxon-name-part taxon-name-part-type="species" reg="verrilli">verrilli</tp:taxon-name-part></tp:taxon-name></italic> has a denticulate carina on the distolateral margin of the <abbrev xmlns:xlink="http://www.w3.org/1999/xlink" xlink:title="first pereopod, cheliped" id="ABBRID0EREAI" xlink:type="simple">P1</abbrev> fixed finger, while such feature is absent in our specimens. <xref ref-type="bibr" rid="B2">Baba (2005)</xref> regarded this character as an intraspecific variation within this species, because it was also missing in other specimens he examined from the type locality.</p><p><xref ref-type="bibr" rid="B4">Baba and Poore (2002)</xref> reported a female from Tasmania, Australia. The diagnosis and figures of their specimens showed three rows of spines on the <abbrev xmlns:xlink="http://www.w3.org/1999/xlink" xlink:title="first pereopod, cheliped" id="ABBRID0E6EAI" xlink:type="simple">P1</abbrev> merus including a median spine on the mesial surface, and three spines along the flexor margin of the P2 and P3 propodi. These characters match the specimens examined of <italic><tp:taxon-name><tp:taxon-name-part taxon-name-part-type="genus" reg="Munidopsis">M.</tp:taxon-name-part> <tp:taxon-name-part taxon-name-part-type="species" reg="verrilli">verrilli</tp:taxon-name-part></tp:taxon-name></italic> from California waters. A single male from the Makassar Strait exhibits the similar traits (<xref ref-type="bibr" rid="B2">Baba 2005</xref>). Meanwhile, the key interspecific characters, such as the elevated lateral cardiac region of the carapace, short mesial eyespine, median spine on the mesial surface of <abbrev xmlns:xlink="http://www.w3.org/1999/xlink" xlink:title="first pereopod, cheliped" id="ABBRID0ESFAI" xlink:type="simple">P1</abbrev> merus and a row of strong spines on the extensor margin of P2–3 carpi, can be observed from the photos of specimens from the Okinawa Trough, northeast of Taiwan Island and Nemuro Strait (<xref ref-type="bibr" rid="B28">Osawa and Takeda 2007</xref>; <xref ref-type="bibr" rid="B5">Baba et al. 2009</xref>; <xref ref-type="bibr" rid="B19">Komai and Matsuzaki 2016</xref>), indicating that these West-Pacific specimens also belong to <italic><tp:taxon-name><tp:taxon-name-part taxon-name-part-type="genus" reg="Munidopsis">M.</tp:taxon-name-part> <tp:taxon-name-part taxon-name-part-type="species" reg="verrilli">verrilli</tp:taxon-name-part></tp:taxon-name></italic>.</p><p><italic><tp:taxon-name><tp:taxon-name-part taxon-name-part-type="genus" reg="Munidopsis">Munidopsis</tp:taxon-name-part> <tp:taxon-name-part taxon-name-part-type="species" reg="verrilli">verrilli</tp:taxon-name-part></tp:taxon-name></italic> appears independent of chemosynthetic environments. The California specimens have been taken from mud bottom by otter trawl or beam trawl (<xref ref-type="bibr" rid="B22">Luke 1977</xref>). In the Makassar Strait, it was collected from clay bottom (<xref ref-type="bibr" rid="B2">Baba 2005</xref>) and in Johnston Atoll, it was obtained on manganese-crust bottom (<xref ref-type="bibr" rid="B31">Rodríguez-Flores 2025</xref>). <xref ref-type="bibr" rid="B28">Osawa and Takeda (2007)</xref> obtained the specimen by beam trawl in the Okinawa Trough, while <xref ref-type="bibr" rid="B19">Komai and Matsuzaki (2016)</xref> captured the specimens with commercial gill net. Given the wide distribution range, molecular methods are needed to confirm the taxonomic consistency and genetic connectivity among populations in different localities.</p><p><xref ref-type="bibr" rid="B32">Rodríguez-Flores et al. (2023)</xref> reported <italic><tp:taxon-name><tp:taxon-name-part taxon-name-part-type="genus" reg="Munidopsis">M.</tp:taxon-name-part> <tp:taxon-name-part taxon-name-part-type="species" reg="similis">similis</tp:taxon-name-part></tp:taxon-name></italic> from deep waters off southern California, which is identical to the type locality of <italic><tp:taxon-name><tp:taxon-name-part taxon-name-part-type="genus" reg="Munidopsis">M.</tp:taxon-name-part> <tp:taxon-name-part taxon-name-part-type="species" reg="verrilli">verrilli</tp:taxon-name-part></tp:taxon-name></italic>. Their <italic><abbrev xmlns:xlink="http://www.w3.org/1999/xlink" xlink:title="mitochondrial gene, cytochrome c oxidase subunit I" id="ABBRID0ELIAI" xlink:type="simple">COI</abbrev></italic> data show only 0.8–3.8% genetic distances from <tp:taxon-name><tp:taxon-name-part taxon-name-part-type="genus" reg="Munidopsis">M.</tp:taxon-name-part> <tp:taxon-name-part taxon-name-part-type="uncertainty-rank">cf.</tp:taxon-name-part> <tp:taxon-name-part taxon-name-part-type="species" reg="verrilli">verrilli</tp:taxon-name-part></tp:taxon-name> (<named-content xmlns:xlink="http://www.w3.org/1999/xlink" content-type="dwc:institutional_code" xlink:title="National Museum of Natural History, Smithsonian Institution, U.S.A" xlink:href="http://grbio.org/institution/smithsonian-institution-national-museum-natural-history-0" xlink:type="simple">USNM</named-content> 1464026 and 1188648), suggesting a very low divergence (<xref ref-type="bibr" rid="B32">Rodríguez-Flores et al. 2023</xref>). <italic><tp:taxon-name><tp:taxon-name-part taxon-name-part-type="genus" reg="Munidopsis">Munidopsis</tp:taxon-name-part> <tp:taxon-name-part taxon-name-part-type="species" reg="similis">similis</tp:taxon-name-part></tp:taxon-name></italic> ranges from the West Atlantic to the West Pacific and exhibits low genetic divergence among populations (<xref ref-type="bibr" rid="B32">Rodríguez-Flores et al. 2023</xref>). In this case, the taxonomic validity of <italic><tp:taxon-name><tp:taxon-name-part taxon-name-part-type="genus" reg="Munidopsis">M.</tp:taxon-name-part> <tp:taxon-name-part taxon-name-part-type="species" reg="verrilli">verrilli</tp:taxon-name-part></tp:taxon-name></italic> may be questionable. Further molecular evidence of <italic><tp:taxon-name><tp:taxon-name-part taxon-name-part-type="genus" reg="Munidopsis">M.</tp:taxon-name-part> <tp:taxon-name-part taxon-name-part-type="species" reg="similis">similis</tp:taxon-name-part></tp:taxon-name></italic>, particularly from the topotypic material collected off New England, is essential to resolve the systematic relationship between the two species.</p></tp:treatment-sec><ref-list><ref id="B6"><mixed-citation xmlns:xlink="http://www.w3.org/1999/xlink" xlink:type="simple"><person-group><name name-style="western"><surname>Benedict</surname><given-names>JE</given-names></name></person-group> (<year>1902</year>) <article-title>Description of a new genus and forty six new species of crustaceans of the family <tp:taxon-name><tp:taxon-name-part taxon-name-part-type="family">Galatheidae</tp:taxon-name-part></tp:taxon-name> with a list of the known marine species.</article-title><source>Proceedings of the United States National Museum</source><volume>26</volume>(<issue>1311</issue>): <fpage>243</fpage>–<lpage>334</lpage>. <ext-link xlink:href="10.5479/si.00963801.26-1311.243" ext-link-type="doi" xlink:type="simple">https://doi.org/10.5479/si.00963801.26-1311.243</ext-link></mixed-citation></ref><ref id="B30"><mixed-citation xmlns:xlink="http://www.w3.org/1999/xlink" xlink:type="simple"><person-group><name name-style="western"><surname>Rathbun</surname><given-names>MJ</given-names></name></person-group> (<year>1904</year>) <article-title>Decapod crustaceans of the northwest coast of North America.</article-title> In: <person-group><name name-style="western"><surname>Rathbun</surname><given-names>MJ</given-names></name><name name-style="western"><surname>Richardson</surname><given-names>H</given-names></name><name name-style="western"><surname>Holmes</surname><given-names>SJ</given-names></name><name name-style="western"><surname>Cole</surname><given-names>LJ</given-names></name></person-group> (<role>Eds</role>) <issue-title>Harriman Alaska Expedition with cooperation of Washington Academy of Sciences.</issue-title><source>Alaska. Vol. 10. Doubleday, Page &amp; Co, New York</source>, <fpage>1</fpage>–<lpage>210</lpage>. <ext-link xlink:href="10.5962/bhl.title.10681" ext-link-type="doi" xlink:type="simple">https://doi.org/10.5962/bhl.title.10681</ext-link></mixed-citation></ref><ref id="B33"><mixed-citation xmlns:xlink="http://www.w3.org/1999/xlink" xlink:type="simple"><person-group><name name-style="western"><surname>Schmitt</surname><given-names>WL</given-names></name></person-group> (<year>1921</year>) <article-title>The marine decapod <tp:taxon-name><tp:taxon-name-part taxon-name-part-type="subphylum">Crustacea</tp:taxon-name-part></tp:taxon-name> of California with special reference to the decapod <tp:taxon-name><tp:taxon-name-part taxon-name-part-type="subphylum">Crustacea</tp:taxon-name-part></tp:taxon-name> collected by the United States Bureau of Fisheries Steamer Albatross in connection with the biological survey of San Francisco Bay during the years 1912–1913.</article-title><source>University of California Publications in Zoology</source><volume>23</volume>: <fpage>1</fpage>–<lpage>470</lpage>. <ext-link xlink:href="10.5962/bhl.title.53704" ext-link-type="doi" xlink:type="simple">https://doi.org/10.5962/bhl.title.53704</ext-link></mixed-citation></ref><ref id="B24"><mixed-citation xmlns:xlink="http://www.w3.org/1999/xlink" xlink:type="simple"><person-group><name name-style="western"><surname>McCauley</surname><given-names>JE</given-names></name></person-group> (<year>1972</year>) <article-title>A preliminary checklist of selected groups of invertebrates from otter-trawl and dredge collections off Oregon.</article-title> In: <person-group><name name-style="western"><surname>Pruter</surname><given-names>AT</given-names></name><name name-style="western"><surname>Alverson</surname><given-names>DL</given-names></name></person-group> (<role>Eds</role>) <issue-title>The Columbia River Estuary and Adjacent Ocean Waters.</issue-title><source>Bioenvironmental Studies. University of Washington Press, Seattle</source>, <fpage>409</fpage>–<lpage>443</lpage>.</mixed-citation></ref><ref id="B22"><mixed-citation xmlns:xlink="http://www.w3.org/1999/xlink" xlink:type="simple"><person-group><name name-style="western"><surname>Luke</surname><given-names>SR</given-names></name></person-group> (<year>1977</year>) Catalog of the benthic invertebrate collections of the Scripps Institution of Oceanography. I – Decapod <tp:taxon-name><tp:taxon-name-part taxon-name-part-type="subphylum">Crustacea</tp:taxon-name-part></tp:taxon-name> and <tp:taxon-name><tp:taxon-name-part taxon-name-part-type="order">Stomatopoda</tp:taxon-name-part></tp:taxon-name>. Scripps Institution of Oceanography Reference Series 77–9: 1–72.</mixed-citation></ref><ref id="B39"><mixed-citation xmlns:xlink="http://www.w3.org/1999/xlink" xlink:type="simple"><person-group><name name-style="western"><surname>Wicksten</surname><given-names>MK</given-names></name></person-group> (<year>1982</year>) <article-title>Crustaceans from baited traps and gill nets off southern California.</article-title><source>California Fish and Game</source><volume>67</volume>: <fpage>244</fpage>–<lpage>248</lpage>.</mixed-citation></ref><ref id="B40"><mixed-citation xmlns:xlink="http://www.w3.org/1999/xlink" xlink:type="simple"><person-group><name name-style="western"><surname>Wicksten</surname><given-names>MK</given-names></name></person-group> (<year>1989</year>) <article-title>Ranges of offshore decapod crustaceans in the eastern Pacific Ocean.</article-title><source>Transactions of the San Diego Society of Natural History</source><volume>21</volume>: <fpage>291</fpage>–<lpage>316</lpage>. <ext-link xlink:href="10.5962/bhl.part.24590" ext-link-type="doi" xlink:type="simple">https://doi.org/10.5962/bhl.part.24590</ext-link></mixed-citation></ref><ref id="B4"><mixed-citation xmlns:xlink="http://www.w3.org/1999/xlink" xlink:type="simple"><person-group><name name-style="western"><surname>Baba</surname><given-names>K</given-names></name><name name-style="western"><surname>Poore</surname><given-names>GCB</given-names></name></person-group> (<year>2002</year>) <article-title><italic><tp:taxon-name><tp:taxon-name-part taxon-name-part-type="genus">Munidopsis</tp:taxon-name-part></tp:taxon-name></italic> (<tp:taxon-name><tp:taxon-name-part taxon-name-part-type="order">Decapoda</tp:taxon-name-part></tp:taxon-name>, <tp:taxon-name><tp:taxon-name-part taxon-name-part-type="infraorder">Anomura</tp:taxon-name-part></tp:taxon-name>) from south-eastern Australia.</article-title><source>Crustaceana</source><volume>75</volume>(<issue>3</issue>): <fpage>231</fpage>–<lpage>252</lpage>. <ext-link xlink:href="10.1163/156854002760095363" ext-link-type="doi" xlink:type="simple">https://doi.org/10.1163/156854002760095363</ext-link></mixed-citation></ref><ref id="B29"><mixed-citation xmlns:xlink="http://www.w3.org/1999/xlink" xlink:type="simple"><person-group><name name-style="western"><surname>Poore</surname><given-names>GCB</given-names></name></person-group> (<year>2004</year>) <source>Marine decapod <tp:taxon-name><tp:taxon-name-part taxon-name-part-type="subphylum">Crustacea</tp:taxon-name-part></tp:taxon-name> of southern Australia. A guide to identification (with chapter on <tp:taxon-name><tp:taxon-name-part taxon-name-part-type="order">Stomatopoda</tp:taxon-name-part></tp:taxon-name> by Shane Ahyong).</source><publisher-name>CSIRO Publishing</publisher-name>, <publisher-loc>Melbourne</publisher-loc>, <size units="page">574 pp</size>. <ext-link xlink:href="10.1071/9780643092129" ext-link-type="doi" xlink:type="simple">https://doi.org/10.1071/9780643092129</ext-link></mixed-citation></ref><ref id="B2"><mixed-citation xmlns:xlink="http://www.w3.org/1999/xlink" xlink:type="simple"><person-group><name name-style="western"><surname>Baba</surname><given-names>K</given-names></name></person-group> (<year>2005</year>) <article-title>Deep-sea chirostylid and galatheid crustaceans (<tp:taxon-name><tp:taxon-name-part taxon-name-part-type="order">Decapoda</tp:taxon-name-part></tp:taxon-name>: <tp:taxon-name><tp:taxon-name-part taxon-name-part-type="infraorder">Anomura</tp:taxon-name-part></tp:taxon-name>) from the Indo-West Pacific, with a list of species.</article-title><source>Galathea Reports</source><volume>20</volume>: <fpage>1</fpage>–<lpage>317</lpage>.</mixed-citation></ref><ref id="B28"><mixed-citation xmlns:xlink="http://www.w3.org/1999/xlink" xlink:type="simple"><person-group><name name-style="western"><surname>Osawa</surname><given-names>M</given-names></name><name name-style="western"><surname>Takeda</surname><given-names>M</given-names></name></person-group> (<year>2007</year>) <article-title>Deep-sea <tp:taxon-name><tp:taxon-name-part taxon-name-part-type="family">Galatheidae</tp:taxon-name-part></tp:taxon-name> (<tp:taxon-name><tp:taxon-name-part taxon-name-part-type="subphylum">Crustacea</tp:taxon-name-part></tp:taxon-name>, <tp:taxon-name><tp:taxon-name-part taxon-name-part-type="order">Decapoda</tp:taxon-name-part></tp:taxon-name>, <tp:taxon-name><tp:taxon-name-part taxon-name-part-type="infraorder">Anomura</tp:taxon-name-part></tp:taxon-name>) from Tosa Bay and Okinawa Trough, Southern Japan.</article-title><source>Bulletin of the National Museum of Natural Science, Series A</source><volume>33</volume>: <fpage>133</fpage>–<lpage>146</lpage>.</mixed-citation></ref><ref id="B5"><mixed-citation xmlns:xlink="http://www.w3.org/1999/xlink" xlink:type="simple"><person-group><name name-style="western"><surname>Baba</surname><given-names>K</given-names></name><name name-style="western"><surname>Macpherson</surname><given-names>E</given-names></name><name name-style="western"><surname>Lin</surname><given-names>CW</given-names></name><name name-style="western"><surname>Chan</surname><given-names>TY</given-names></name></person-group> (<year>2009</year>) <source>Crustacean fauna of Taiwan: Squat lobsters (<tp:taxon-name><tp:taxon-name-part taxon-name-part-type="family">Chirostylidae</tp:taxon-name-part></tp:taxon-name> and <tp:taxon-name><tp:taxon-name-part taxon-name-part-type="family">Galatheidae</tp:taxon-name-part></tp:taxon-name>).</source><publisher-name>National Taiwan Ocean University</publisher-name>, <publisher-loc>Keelung</publisher-loc>, <size units="page">311 pp</size>.</mixed-citation></ref><ref id="B19"><mixed-citation xmlns:xlink="http://www.w3.org/1999/xlink" xlink:type="simple"><person-group><name name-style="western"><surname>Komai</surname><given-names>T</given-names></name><name name-style="western"><surname>Matsuzaki</surname><given-names>K</given-names></name></person-group> (<year>2016</year>) <article-title>Two deep-sea decapod crustaceans collected off eastern Hokkaido, Japan: <italic><tp:taxon-name><tp:taxon-name-part taxon-name-part-type="genus">Sclerocrangon</tp:taxon-name-part> <tp:taxon-name-part taxon-name-part-type="species">rex</tp:taxon-name-part></tp:taxon-name></italic> n. sp. (<tp:taxon-name><tp:taxon-name-part taxon-name-part-type="infraorder">Caridea</tp:taxon-name-part></tp:taxon-name>: <tp:taxon-name><tp:taxon-name-part taxon-name-part-type="family">Crangonidae</tp:taxon-name-part></tp:taxon-name>) and <italic><tp:taxon-name><tp:taxon-name-part taxon-name-part-type="genus">Munidopsis</tp:taxon-name-part> <tp:taxon-name-part taxon-name-part-type="species">verrilli</tp:taxon-name-part></tp:taxon-name></italic> Benedict, 1902 (<tp:taxon-name><tp:taxon-name-part taxon-name-part-type="infraorder">Anomura</tp:taxon-name-part></tp:taxon-name>: <tp:taxon-name><tp:taxon-name-part taxon-name-part-type="family">Munidopsidae</tp:taxon-name-part></tp:taxon-name>).</article-title><source>Zootaxa</source><volume>4162</volume>(<issue>1</issue>): <fpage>092</fpage>–<lpage>106</lpage>. <ext-link xlink:href="10.11646/zootaxa.4162.1.4" ext-link-type="doi" xlink:type="simple">https://doi.org/10.11646/zootaxa.4162.1.4</ext-link></mixed-citation></ref><ref id="B31"><mixed-citation xmlns:xlink="http://www.w3.org/1999/xlink" xlink:type="simple"><person-group><name name-style="western"><surname>Rodríguez-Flores</surname><given-names>PC</given-names></name></person-group> (<year>2025</year>) New species of deep-sea <tp:taxon-name><tp:taxon-name-part taxon-name-part-type="superfamily">Galatheoidea</tp:taxon-name-part></tp:taxon-name> (<tp:taxon-name><tp:taxon-name-part taxon-name-part-type="infraorder">Anomura</tp:taxon-name-part></tp:taxon-name>: <tp:taxon-name><tp:taxon-name-part taxon-name-part-type="family">Galatheidae</tp:taxon-name-part></tp:taxon-name>, <tp:taxon-name><tp:taxon-name-part taxon-name-part-type="family">Munididae</tp:taxon-name-part></tp:taxon-name>, <tp:taxon-name><tp:taxon-name-part taxon-name-part-type="family">Munidopsidae</tp:taxon-name-part></tp:taxon-name>) from Central Pacific seamounts, with remarks on their phylogenetic placement, habitat associations, and significance for the biogeography of squat lobsters. Journal of Crustacean Biology 45(1): ruae080. <ext-link xlink:href="10.1093/jcbiol/ruae080" ext-link-type="doi" xlink:type="simple">https://doi.org/10.1093/jcbiol/ruae080</ext-link></mixed-citation></ref><ref id="B32"><mixed-citation xmlns:xlink="http://www.w3.org/1999/xlink" xlink:type="simple"><person-group><name name-style="western"><surname>Rodríguez-Flores</surname><given-names>PC</given-names></name><name name-style="western"><surname>Seid</surname><given-names>CA</given-names></name><name name-style="western"><surname>Rouse</surname><given-names>GW</given-names></name><name name-style="western"><surname>Giribet</surname><given-names>G</given-names></name></person-group> (<year>2023</year>) <article-title>Cosmopolitan abyssal lineages? A systematic study of East Pacific deep-sea squat lobsters (<tp:taxon-name><tp:taxon-name-part taxon-name-part-type="order">Decapoda</tp:taxon-name-part></tp:taxon-name>: <tp:taxon-name><tp:taxon-name-part taxon-name-part-type="superfamily">Galatheoidea</tp:taxon-name-part></tp:taxon-name>: <tp:taxon-name><tp:taxon-name-part taxon-name-part-type="family">Munidopsidae</tp:taxon-name-part></tp:taxon-name>).</article-title><source>Invertebrate Systematics</source><volume>37</volume>(<issue>1</issue>): <fpage>14</fpage>–<lpage>60</lpage>. <ext-link xlink:href="10.1071/IS22030" ext-link-type="doi" xlink:type="simple">https://doi.org/10.1071/IS22030</ext-link></mixed-citation></ref></ref-list></tp:taxon-treatment>
